# Supplementary material for: Metabolic Response of Triple-Negative Breast Cancer to Folate Restriction
Source: Nutrients. 2021 May 13;13(5):1637. doi: 10.3390/nu13051637 (PMC8152779; doi:10.3390/nu13051637)
Supplement: Supplementary file 1 [file nutrients-13-01637-s001.zip]

Archive with 5 entries (5 files):
- additional file 1 Primer sequences.xlsx
- additional file 2 MDA metabolomics.xlsx
- additional file 3 VIP scores.xlsx
- additional file 4  MWnt metabolomics.xlsx
- additional file 5 liver metabolomics.xlsx
