# Supplementary material for: Metabolic Response of Triple-Negative Breast Cancer to Folate Restriction
Source: Nutrients. 2021 May 13;13(5):1637. doi: 10.3390/nu13051637 (PMC8152779; doi:10.3390/nu13051637)
Supplement: Supplementary file 1 [file nutrients-13-01637-s001.zip › additional file 1 Primer sequences.xlsx]

## Sheet: Sheet1
Additional file 1
Primer sequences
Species	Gene	Senes	Sequence
Human	ACOD1	F	CGTGTTATTCAGAGGAGCAAGAG
Human	ACOD1	R	AGCATATGTGGGCGGGAG
Human	ALDH1L1	F	AGATTGCAGTGATTGGACAGAG
Human	ALDH1L1	R	CCAAAGCCTGGTATTTTGCCA
Human	ALDH1L2	F	TAGTCCAAAGCACGGCTCTAT
Human	ALDH1L2	R	GGTCCTGTATCCAAGCCATCA
Human	DHFR	F	CATGGTTGGTTCGCTAAACTGC
Human	DHFR	R	GAGGTTGTGGTCATTCTCTGGAAATA
Human	FH	F	GGAGGTGTGACAGAACGCAT
Human	FH	R	CATCTGCTGCCTTCATTATTGC
Human	GLUT4	F	GCCATGAGCTACGTCTCCATT
Human	GLUT4	R	GGCCACGATGAACCAAGGAA
Human	GNMT	F	TCGCTCACTTGCCAGACTG
Human	GNMT	R	GCACCATGCTCGCAATGTTTT
Human	H6PD	F	GCAGAGCACAAGGATCAGTTC
Human	H6PD	R	GGCAGCTACTGTTGATGTTGC
Human	HK2	F	GCAGGATGATTGCCTCGCAT
Human	HK2	R	ACTGGTCAACCTTCTGCACTT
Human	MDH1	F	TTTGGATCACAACCGAGCTAAAG
Human	MDH1	R	ACATCTGGATACTGAGTCGAGG
Human	MTHFD1	F	GCGCCAGCAGAAATCCTGA
Human	MTHFD1	R	AGGTACTTGCTCCTTCAACTGA
Human	MTHFR	F	GAGCGGCATGAGAGACTCC
Human	MTHFR	R	CCGGTCAAACCTTGAGATGAG
Human	PGC1A	F	TGACTGGCGTCATTCAGGAG
Human	PGC1A	R	CCAGAGCAGCACACTCGAT
Human	PGC1Β	F	TGCGGAGACACAGATGAAGA
Human	PGC1Β	R	GGCTTGTATGGAGGTGTGGT
Human	PHGDH	F	CTGCGGAAAGTGCTCATCAGT
Human	PHGDH	R	TGGCAGAGCGAACAATAAGGC
Human	SDHA	F	CAAACAGGAACCCGAGGTTTT
Human	SDHA	R	CAGCTTGGTAACACATGCTGTAT
Human	SDHB	F	ACAGCTCCCCGTATCAAGAAA
Human	SDHB	R	GCATGATCTTCGGAAGGTCAA
Human	SHMT1	F	CTGGCACAACCCCTCAAAGA
Human	SHMT1	R	AGGCAATCAGCTCCAATCCAA
Human	SHMT2	F	CCCTTCTGCAACCTCACGAC
Human	SHMT2	R	TGAGCTTATAGGGCATAGACTCG
Human	TAL	F	ATGGTGAGGAAGTCACAGCC
Human	TAL	R	ATTTGTTGGGCGCATCCTTG
Human	TFAM	F	AATTGCAGCCATGTGGAGGGA
Human	TFAM	R	GCTCTCAGGTGGGATGCAG
Human	TKT	F	TACCCAAGTGATGGCGTTGC
Human	TKT	R	GACCTGGAAGTCCTCATTGTTGTTAT
Mouse	Aldh1l1	F	CAGGAGGTTTACTGCCAGCTA
Mouse	Aldh1l1	R	CACGTTGAGTTCTGCACCCA
Mouse	Aldh1l2	F	ACCAGCCGGGTTTATTTCAAA
Mouse	Aldh1l2	R	ACTCCCACTACTCGGTGGC
Mouse	Dhfr	F	CGCTCAGGAACGAGTTCAAGT
Mouse	Dhfr	R	TGCCAATTCCGGTTGTTCAATA
Mouse	Fh	F	GAATGGCAAGCCAAAATTCCTT
Mouse	Fh	R	CGTTCTGTAGCACCTCCAATCTT
Mouse	Glut4	F	GTGACTGGAACACTGGTCCTA
Mouse	Glut4	R	CCAGCCACGTTGCATTGTAG
Mouse	Gnmt	F	AAGAGGGCTTCAGCGTGATG
Mouse	Gnmt	R	CTGGCAAGTGAGCAAAACTGT
Mouse	H6Pd	F	ATGAAGCACACAGGCATTTGG
Mouse	H6Pd	R	TCCAGGTATAGCTGAAACAGTCC
Mouse	Mdh1	F	TTCTGGACGGTGTCCTGATG
Mouse	Mdh1	R	TTTCACATTGGCTTTCAGTAGGT
Mouse	Mthfd1	F	GGGAATCCTGAACGGGAAACT
Mouse	Mthfd1	R	TGAGTGGCTTTGATCCCAATC
Mouse	Mthfr	F	GGCAGCGAGAGTTCCAAGG
Mouse	Mthfr	R	CAGGGAGAACCACTTGTCACC
Mouse	Pgc1a	F	TATGGAGTGACATAGAGTGTGCT
Mouse	Pgc1a	R	CCACTTCAATCCACCCAGAAAG
Mouse	Pgc1b	F	TCCTGTAAAAGCCCGGAGTAT
Mouse	Pgc1b	R	GCTCTGGTAGGGGCAGTGA
Mouse	Phgdh	F	ATGGCCTTCGCAAATCTGC
Mouse	Phgdh	R	AGTTCAGCTATCAGCTCCTCC
Mouse	Sdha	F	GGAACACTCCAAAAACAGACCT
Mouse	Sdha	R	CCACCACTGGGTATTGAGTAGAA
Mouse	Shmt1	F	CAGGGCTCTGTCTGATGCAC
Mouse	Shmt1	R	CGTAACGCGCTCTTGTCAC
Mouse	Shmt2	F	TGGCAAGAGATACTACGGAGG
Mouse	Shmt2	R	GCAGGTCCAACCCCATGAT
Mouse	Tal	F	GTAAAGCGCCAGAGGATGGAG
Mouse	Tal	R	CTCTTGGTAGGCAGGCATCT
Mouse	Tfam	F	ATTCCGAAGTGTTTTTCCAGCA
Mouse	Tfam	R	TCTGAAAGTTTTGCATCTGGGT
