# Supplementary material for: Metabolic Response of Triple-Negative Breast Cancer to Folate Restriction
Source: Nutrients. 2021 May 13;13(5):1637. doi: 10.3390/nu13051637 (PMC8152779; doi:10.3390/nu13051637)
Supplement: Supplementary file 1 [file nutrients-13-01637-s001.zip › additional file 2 MDA metabolomics.xlsx]

## Sheet: Sheet1
Additional file 2
MDA-MB-231 tumor metabolomics					Metabolite fold change			p value			FDRq value
Biochemical Name	Super Pathway	Sub Pathway	Chemical ID	CAS	Ctrl/No FA	Supp/No FA	Supp/Ctrl	Ctrl/No FA	Supp/No FA	Supp/Ctrl	Ctrl/No FA	Supp/No FA	Supp/Ctrl
glycine	Amino Acid	Glycine, Serine and Threonine Metabolism	340	56-40-6	0.85	0.81	0.95	0.3792	1	0.6872	0.6753	0.186	0.8229
N-acetylglycine	Amino Acid	Glycine, Serine and Threonine Metabolism	100001006	543-24-8	1.11	1.44	1.3	0.3888	0.0061	0.037	0.6753	0.0206	0.293
sarcosine	Amino Acid	Glycine, Serine and Threonine Metabolism	1023	107-97-1	1.73	1.93	1.12	0.041	0.0177	0.6951	0.3939	0.0395	0.8245
dimethylglycine	Amino Acid	Glycine, Serine and Threonine Metabolism	806	1118-68-9	1.06	1.17	1.1	0.558	0.1955	0.4486	0.7613	0.1779	0.7298
betaine	Amino Acid	Glycine, Serine and Threonine Metabolism	799	107-43-7	0.99	1.13	1.15	0.9639	0.2429	0.2044	0.9119	0.2026	0.6076
betaine aldehyde	Amino Acid	Glycine, Serine and Threonine Metabolism	1219	7758-31-8	0.63	0.15	0.23	0.0713	0.0065	0.2745	0.4417	0.0211	0.6527
serine	Amino Acid	Glycine, Serine and Threonine Metabolism	503	56-45-1	0.67	0.41	0.62	0.0093	3.485e-06	0.0046	0.2668	0.0003	0.1802
N-acetylserine	Amino Acid	Glycine, Serine and Threonine Metabolism	100001851	97-14-3	1.17	1.67	1.43	0.3779	0.0031	0.0207	0.6753	0.0141	0.2345
threonine	Amino Acid	Glycine, Serine and Threonine Metabolism	564	72-19-5	0.88	0.83	0.94	0.3544	0.1894	0.6759	0.6692	0.1745	0.818
N-acetylthreonine	Amino Acid	Glycine, Serine and Threonine Metabolism	100001274	17093-74-2	0.99	1.05	1.05	0.9223	0.7021	0.7648	0.9119	0.3917	0.8306
homoserine	Amino Acid	Glycine, Serine and Threonine Metabolism	100000458	672-15-1	1	1.65	1.65	0.9671	0.1179	0.1104	0.9119	0.1297	0.4806
alanine	Amino Acid	Alanine and Aspartate Metabolism	811	56-41-7	1.03	1.1	1.07	0.6763	0.3434	0.5746	0.8162	0.25	0.781
N-acetylalanine	Amino Acid	Alanine and Aspartate Metabolism	1110	97-69-8	0.93	0.9	0.97	0.9871	0.8743	0.8816	0.9119	0.4431	0.8613
aspartate	Amino Acid	Alanine and Aspartate Metabolism	234	56-84-8	0.95	0.87	0.92	0.8224	0.2866	0.375	0.882	0.2227	0.7041
N-acetylaspartate (NAA)	Amino Acid	Alanine and Aspartate Metabolism	100000787	997-55-7;997-55-7	1.01	0.65	0.64	0.6126	0.3856	0.1548	0.7935	0.2716	0.5479
asparagine	Amino Acid	Alanine and Aspartate Metabolism	917	70-47-3	0.81	0.67	0.82	0.1234	0.0026	0.0832	0.5012	0.013	0.432
N-acetylasparagine	Amino Acid	Alanine and Aspartate Metabolism	100001257	4033-40-3	1.01	1.28	1.26	0.8698	0.0385	0.0445	0.8993	0.0627	0.3403
glutamate	Amino Acid	Glutamate Metabolism	561	56-86-0	1.08	1	0.93	0.483	0.7006	0.7377	0.7292	0.3915	0.8245
glutamine	Amino Acid	Glutamate Metabolism	563	56-85-9	0.88	0.71	0.81	0.5769	0.1528	0.3509	0.7689	0.1522	0.6831
N-acetylglutamate	Amino Acid	Glutamate Metabolism	100000282	5817-08-03	2.07	3.53	1900-01-01 17:02:24	0.088	0.005	0.193	0.4693	0.0183	0.6003
N-acetylglutamine	Amino Acid	Glutamate Metabolism	100001253	2490-97-3	1.2	1.88	1.57	0.3337	0.0006	0.0058	0.6681	0.0057	0.1902
4-hydroxyglutamate	Amino Acid	Glutamate Metabolism	100002544	2485-33-8	2.07	3.04	1.47	0.0059	5.2767e-05	0.0743	0.2277	0.0011	0.415
gamma-carboxyglutamate	Amino Acid	Glutamate Metabolism	100002679	56271-99-9	0.77	0.61	0.79	0.0847	0.0019	0.0975	0.4661	0.0105	0.4445
glutamate, gamma-methyl ester	Amino Acid	Glutamate Metabolism	100001103	1499-55-4;1499-55-4	1.23	1.28	1.04	0.353	0.2059	0.7163	0.6692	0.1841	0.8245
pyroglutamine*	Amino Acid	Glutamate Metabolism	100001540	2353-44-8	0.94	0.94	1	0.9391	0.7423	0.7912	0.9119	0.4029	0.8414
N-acetyl-aspartyl-glutamate (NAAG)	Amino Acid	Glutamate Metabolism	100001612	3106-85-2	0.95	0.47	0.5	0.91	0.0432	0.0266	0.9119	0.0677	0.2562
beta-citrylglutamate	Amino Acid	Glutamate Metabolism	100003271	73590-26-8	1.23	1.14	0.92	0.6762	0.6941	0.9795	0.8162	0.3908	0.876
gamma-aminobutyrate (GABA)	Amino Acid	Glutamate Metabolism	141	56-12-2	0.9	0.8	0.88	0.7533	0.5313	0.7424	0.8615	0.3345	0.8245
N-methyl-GABA	Amino Acid	Glutamate Metabolism	100003152	1119-48-8	1.28	0.92	0.71	0.4123	0.6792	0.2003	0.6846	0.3848	0.6064
S-1-pyrroline-5-carboxylate	Amino Acid	Glutamate Metabolism	35	2906-39-0	1.56	2.09	1.34	0.1081	0.0009	0.0406	0.4977	0.0062	0.3139
histidine	Amino Acid	Histidine Metabolism	355	5934-29-2	0.86	0.83	0.97	0.107	0.0724	0.8347	0.4977	0.0957	0.8526
1-methylhistidine	Amino Acid	Histidine Metabolism	100001051	332-80-9	1.76	2.8	1.6	0.0423	0.0002	0.0293	0.3966	0.0021	0.2684
3-methylhistidine	Amino Acid	Histidine Metabolism	100000042	368-16-1	1.32	1.95	1.48	0.2303	0.007	0.0895	0.6091	0.0221	0.4331
N-acetylhistidine	Amino Acid	Histidine Metabolism	100001293	39145-52-3	0.87	0.92	1.05	0.3226	0.6412	0.5789	0.6645	0.3756	0.781
N-acetyl-1-methylhistidine*	Amino Acid	Histidine Metabolism	100004299		0.57	0.69	1.23	0.1827	0.4585	0.5247	0.5626	0.304	0.7758
trans-urocanate	Amino Acid	Histidine Metabolism	537	104-98-3	0.46	0.56	1.21	0.1496	0.1367	0.9582	0.5469	0.1415	0.871
cis-urocanate	Amino Acid	Histidine Metabolism	100003425	7699-35-6	0.47	0.59	1.25	0.0711	0.1029	0.8436	0.4417	0.1176	0.8526
imidazole propionate	Amino Acid	Histidine Metabolism	100003434	1074-59-5	1.22	2.58	2.12	0.7795	0.0516	0.0771	0.868	0.0769	0.4207
formiminoglutamate	Amino Acid	Histidine Metabolism	100002500	816-90-0	0.59	0.45	0.76	0.0928	0.0493	0.7444	0.4801	0.075	0.8245
imidazole lactate	Amino Acid	Histidine Metabolism	100000263	14403-45-3	1.36	2.25	1.65	0.1524	0.0008	0.023	0.5469	0.0059	0.2345
carnosine	Amino Acid	Histidine Metabolism	249	305-84-0	4.37	10.25	2.35	0.6952	0.2067	0.3552	0.825	0.1843	0.6875
anserine	Amino Acid	Histidine Metabolism	100000044	10030-52-1	5.11	9.84	1.92	0.7608	0.26	0.3847	0.8631	0.2111	0.7085
histamine	Amino Acid	Histidine Metabolism	354	51-45-6	1.57	0.38	0.24	0.6231	0.6625	0.9538	0.8027	0.3789	0.871
1-methylhistamine	Amino Acid	Histidine Metabolism	100001204	501-75-7	0.91	0.53	0.58	0.8174	0.4552	0.5869	0.882	0.3024	0.781
1-methyl-4-imidazoleacetate	Amino Acid	Histidine Metabolism	100001208	2625-49-2	1.12	0.62	0.56	0.4099	0.1756	0.5669	0.6846	0.1651	0.781
4-imidazoleacetate	Amino Acid	Histidine Metabolism	100001207	645-65-8	1.18	0.21	0.18	0.4145	0.0806	0.3112	0.6846	0.1024	0.6706
N-acetylhistamine	Amino Acid	Histidine Metabolism	100006123	673-49-4	1.09	1	0.91	0.4963	1	0.4757	0.7367	0.4764	0.7522
lysine	Amino Acid	Lysine Metabolism	407	56-87-1	0.92	0.86	0.93	0.3406	0.0979	0.4433	0.6681	0.1144	0.7287
N6-acetyllysine	Amino Acid	Lysine Metabolism	100001734	692-04-6	0.71	0.83	1.16	0.212	0.6509	0.3974	0.5887	0.3761	0.7171
N6,N6,N6-trimethyllysine	Amino Acid	Lysine Metabolism	189	23284-33-5	1.03	1.11	1.08	0.8184	0.5498	0.6981	0.882	0.3438	0.8245
5-hydroxylysine	Amino Acid	Lysine Metabolism	100000054	13204-98-3	0.88	0.59	0.67	0.4702	0.0015	0.0067	0.7195	0.009	0.1953
5-(galactosylhydroxy)-L-lysine	Amino Acid	Lysine Metabolism	100002462	32448-36-5	0.87	0.62	0.72	0.5706	0.0321	0.0891	0.7649	0.0561	0.4331
saccharopine	Amino Acid	Lysine Metabolism	392	997-68-2	2.17	5.93	2.73	0.5564	0.0065	0.0204	0.7613	0.0211	0.2345
2-aminoadipate	Amino Acid	Lysine Metabolism	381	542-32-5;1118-90-7	1.09	1.69	1.55	0.5023	0.0033	0.0131	0.7367	0.0148	0.2278
glutarylcarnitine (C5-DC)	Amino Acid	Lysine Metabolism	100001593	102636-82-8	0.81	0.8	0.98	0.4587	0.5027	0.9402	0.7112	0.3233	0.871
pipecolate	Amino Acid	Lysine Metabolism	1025	4043-87-2	1.22	1.59	1.3	0.2895	0.0304	0.2192	0.6523	0.0541	0.6203
6-oxopiperidine-2-carboxylate	Amino Acid	Lysine Metabolism	100004499	34622-39-4	1.01	1.63	1.61	0.6273	0.0065	0.0158	0.8055	0.0211	0.2345
N-acetyl-cadaverine	Amino Acid	Lysine Metabolism	100002249	32343-73-0	0.99	1.28	1.29	0.9328	0.3294	0.3493	0.9119	0.2439	0.6831
5-aminovalerate	Amino Acid	Lysine Metabolism	100000454	660-88-8	1.06	1.48	1.39	0.9177	0.0834	0.0871	0.9119	0.1053	0.4331
N-trimethyl 5-aminovalerate	Amino Acid	Lysine Metabolism	100015962		0.85	0.84	0.99	0.6738	0.8081	0.8514	0.8162	0.4204	0.8526
phenylalanine	Amino Acid	Phenylalanine Metabolism	460	63-91-2	0.89	0.81	0.91	0.1987	0.0254	0.2841	0.5761	0.0486	0.6572
N-acetylphenylalanine	Amino Acid	Phenylalanine Metabolism	100001256	2018-61-3	0.95	1.1	1.16	0.8088	0.4142	0.2698	0.882	0.2846	0.6467
phenylpyruvate	Amino Acid	Phenylalanine Metabolism	241	156-06-9	8.24	0.5	0.06	0.6645	0.3792	0.6369	0.8162	0.2689	0.8065
phenyllactate (PLA)	Amino Acid	Phenylalanine Metabolism	100000774	828-01-3	2.04	2.7	1.32	0.029	0.0011	0.1716	0.3889	0.007	0.5684
tyrosine	Amino Acid	Tyrosine Metabolism	815	60-18-4	0.85	0.71	0.83	0.1051	0.002	0.0815	0.4977	0.0107	0.4275
N-acetyltyrosine	Amino Acid	Tyrosine Metabolism	100001104	537-55-3	0.84	1.04	1.24	0.3765	0.9173	0.3016	0.6753	0.459	0.6672
4-hydroxyphenylpyruvate	Amino Acid	Tyrosine Metabolism	1141	156-39-8	2.18	0.85	0.39	0.4987	0.7361	0.291	0.7367	0.402	0.6635
3-(4-hydroxyphenyl)lactate	Amino Acid	Tyrosine Metabolism	240	6482-98-0	1.14	1.6	1.4	0.396	0.0036	0.0222	0.6796	0.0153	0.2345
phenol sulfate	Amino Acid	Tyrosine Metabolism	100001510	937-34-8	0.68	0.52	0.78	0.3321	0.1279	0.5471	0.6681	0.1358	0.781
phenol glucuronide	Amino Acid	Tyrosine Metabolism	100006679	17685-05-1	0.85	3.03	3.58	0.8465	0.1567	0.0943	0.8941	0.1547	0.4388
3-methoxytyrosine	Amino Acid	Tyrosine Metabolism	1342	300-48-1	1.5	2.46	1.64	0.0812	0.0005	0.0321	0.45	0.0044	0.2839
o-Tyrosine	Amino Acid	Tyrosine Metabolism	100004290	2370-61-8	0.88	0.85	0.96	0.3776	0.513	0.8081	0.6753	0.3259	0.8498
p-cresol-glucuronide*	Amino Acid	Tyrosine Metabolism	100006191	17680-99-8	0.5	0.72	1.44	0.0521	0.2784	0.3418	0.4244	0.2197	0.6831
N-formylphenylalanine	Amino Acid	Tyrosine Metabolism	100006056	13200-85-6	0.77	0.72	0.93	0.3206	0.5517	0.6716	0.6645	0.3444	0.818
4-hydroxycinnamate sulfate	Amino Acid	Tyrosine Metabolism	100006095	376374-66-2	0.36	0.78	2.15	0.1121	0.6077	0.2499	0.4977	0.3622	0.6336
tryptophan	Amino Acid	Tryptophan Metabolism	565	73-22-3	1.02	1.06	1.04	0.799	0.4695	0.6214	0.8818	0.3093	0.8011
N-acetyltryptophan	Amino Acid	Tryptophan Metabolism	100001254	1218-34-4	1.11	1.21	1.09	0.6481	0.4136	0.702	0.8125	0.2846	0.8245
C-glycosyltryptophan	Amino Acid	Tryptophan Metabolism	100006379	180509-18-6	0.81	0.53	0.66	0.5357	0.0149	0.0487	0.75	0.036	0.345
kynurenine	Amino Acid	Tryptophan Metabolism	100000265	2922-83-0	0.9	0.73	0.81	0.5246	0.3869	0.8076	0.7452	0.272	0.8498
N-acetylkynurenine (2)	Amino Acid	Tryptophan Metabolism	100006378		1.12	1.62	1.44	0.6695	0.1899	0.3472	0.8162	0.1745	0.6831
kynurenate	Amino Acid	Tryptophan Metabolism	98	492-27-3	0.53	0.58	1.1	0.219	0.3135	0.8105	0.6	0.2375	0.8498
3-hydroxykynurenine	Amino Acid	Tryptophan Metabolism	100000986	2147-61-7	1.42	1.47	1.03	0.2539	0.1477	0.7368	0.6131	0.1485	0.8245
xanthurenate	Amino Acid	Tryptophan Metabolism	100000015	59-007	0.44	0.51	1.15	0.1074	0.2543	0.6052	0.4977	0.2093	0.7932
serotonin	Amino Acid	Tryptophan Metabolism	504	153-98-0	1.97	2.16	1.09	0.3837	0.0816	0.3426	0.6753	0.1033	0.6831
5-hydroxyindoleacetate	Amino Acid	Tryptophan Metabolism	71	54-16-0	0.9	0.72	0.8	0.543	0.5821	0.9511	0.7527	0.3527	0.871
indolelactate	Amino Acid	Tryptophan Metabolism	100000463	832-97-3	1.19	1.9	1.6	0.5467	0.0152	0.0477	0.7547	0.0364	0.3418
indole-3-carboxylic acid	Amino Acid	Tryptophan Metabolism	100002185	771-50-6	0.91	0.9	0.99	0.587	0.6266	0.9523	0.7723	0.3707	0.871
3-indoxyl sulfate	Amino Acid	Tryptophan Metabolism	100000467	2642-37-7	0.62	0.87	1.4	0.0296	0.4312	0.1289	0.3889	0.2897	0.5017
leucine	Amino Acid	Leucine, Isoleucine and Valine Metabolism	397	61-90-5	0.86	0.74	0.85	0.0906	0.0016	0.0798	0.4756	0.0097	0.425
N-acetylleucine	Amino Acid	Leucine, Isoleucine and Valine Metabolism	1082	1188-21-2	0.88	1.35	1.54	0.4366	0.0967	0.0136	0.6988	0.1136	0.2278
4-methyl-2-oxopentanoate	Amino Acid	Leucine, Isoleucine and Valine Metabolism	100000551	816-66-0	1.81	1.28	0.71	0.0665	0.2522	0.4449	0.4417	0.2085	0.7289
alpha-hydroxyisocaproate	Amino Acid	Leucine, Isoleucine and Valine Metabolism	100000706	10303-64-7	1.53	2.28	1.49	0.0308	0.0001	0.0337	0.3889	0.0018	0.2839
isovalerylglycine	Amino Acid	Leucine, Isoleucine and Valine Metabolism	100001452	16284-60-9	0.6	0.82	1.37	0.1653	0.7279	0.27	0.5626	0.3993	0.6467
isovalerylcarnitine (C5)	Amino Acid	Leucine, Isoleucine and Valine Metabolism	100001393	31023-24-2	1.17	2.48	2.12	0.6766	0.004	0.0081	0.8162	0.0161	0.2168
beta-hydroxyisovalerate	Amino Acid	Leucine, Isoleucine and Valine Metabolism	1442	625-08-1	0.94	1.42	1.51	0.5294	0.0382	0.0063	0.7457	0.0626	0.1906
3-methylglutaconate	Amino Acid	Leucine, Isoleucine and Valine Metabolism	100002458	5746-90-7	0.75	0.64	0.86	0.3334	0.1545	0.6196	0.6681	0.1533	0.8011
isoleucine	Amino Acid	Leucine, Isoleucine and Valine Metabolism	376	73-32-5	0.89	0.78	0.87	0.1786	0.0088	0.144	0.5626	0.0254	0.5266
N-acetylisoleucine	Amino Acid	Leucine, Isoleucine and Valine Metabolism	100001276	3077-46-1	0.89	1.26	1.42	0.5522	0.2199	0.0614	0.7578	0.1895	0.386
3-methyl-2-oxovalerate	Amino Acid	Leucine, Isoleucine and Valine Metabolism	100000036	1460-34-0;51829-07-3	1.6	1.32	0.83	0.1023	0.2531	0.5889	0.4977	0.2088	0.781
alpha-hydroxyisovalerate	Amino Acid	Leucine, Isoleucine and Valine Metabolism	100001300	600-37-3	1.37	2.08	1.52	0.0778	0.0003	0.0213	0.4417	0.0029	0.2345
2-methylbutyrylcarnitine (C5)	Amino Acid	Leucine, Isoleucine and Valine Metabolism	100001509	31023-25-3	1.04	1.33	1.27	0.8066	0.3378	0.4516	0.882	0.2471	0.7298
tiglylcarnitine (C5:1-DC)	Amino Acid	Leucine, Isoleucine and Valine Metabolism	100001597	64191-86-2	1.1	1.23	1.13	0.4535	0.2045	0.5768	0.7111	0.1841	0.781
ethylmalonate	Amino Acid	Leucine, Isoleucine and Valine Metabolism	2054	601-75-2	0.85	1.09	1.27	0.2403	0.7036	0.1076	0.6123	0.392	0.4778
methylsuccinate	Amino Acid	Leucine, Isoleucine and Valine Metabolism	2051	498-21-5	0.44	0.25	0.56	0.0393	0.024	0.8166	0.3939	0.0478	0.8523
valine	Amino Acid	Leucine, Isoleucine and Valine Metabolism	566	72-18-4	0.89	0.87	0.98	0.2677	0.2204	0.8987	0.6294	0.1895	0.8657
N-acetylvaline	Amino Acid	Leucine, Isoleucine and Valine Metabolism	1084	96-81-1	1.04	1.06	1.03	0.8442	0.7624	0.9114	0.8941	0.4076	0.8657
3-methyl-2-oxobutyrate	Amino Acid	Leucine, Isoleucine and Valine Metabolism	100000936	3715-29-5	1.72	1.07	0.62	0.0762	0.6621	0.1536	0.4417	0.3789	0.5479
2-hydroxy-3-methylvalerate	Amino Acid	Leucine, Isoleucine and Valine Metabolism	100001541	488-15-3	1.34	1.99	1.49	0.1953	0.0129	0.1752	0.5761	0.0328	0.569
isobutyrylcarnitine (C4)	Amino Acid	Leucine, Isoleucine and Valine Metabolism	100001055	25518-49-4	1.48	2.71	1.82	0.2243	0.0008	0.0138	0.6048	0.006	0.2278
3-hydroxyisobutyrate	Amino Acid	Leucine, Isoleucine and Valine Metabolism	111	2068-83-9	1.04	1.66	1.6	0.9128	0.0007	0.0006	0.9119	0.0057	0.0612
2,3-dihydroxy-2-methylbutyrate	Amino Acid	Leucine, Isoleucine and Valine Metabolism	100010869	14868-24-7	5.4	14.55	2.7	0.0009	1.7103e-07	0.0028	0.1749	3.0964e-05	0.1406
methionine	Amino Acid	Methionine, Cysteine, SAM and Taurine Metabolism	415	63-68-3	0.78	0.59	0.76	0.0328	8.4964e-05	0.0212	0.3928	0.0016	0.2345
N-acetylmethionine	Amino Acid	Methionine, Cysteine, SAM and Taurine Metabolism	1083	65-82-7	0.79	0.65	0.83	0.4156	0.1357	0.4633	0.6846	0.1408	0.745
N-formylmethionine	Amino Acid	Methionine, Cysteine, SAM and Taurine Metabolism	194	4289-98-9	1.21	1.45	1.19	0.434	0.1622	0.5069	0.6979	0.1575	0.7704
methionine sulfone	Amino Acid	Methionine, Cysteine, SAM and Taurine Metabolism	100004635	820-10-0	1.42	2.08	1.46	0.3173	0.0023	0.0211	0.6645	0.0121	0.2345
methionine sulfoxide	Amino Acid	Methionine, Cysteine, SAM and Taurine Metabolism	100000039	3226-65-1	0.72	0.68	0.94	0.0552	0.092	0.791	0.438	0.1106	0.8414
N-acetylmethionine sulfoxide	Amino Acid	Methionine, Cysteine, SAM and Taurine Metabolism	100005463	108646-71-5	0.63	0.48	0.76	0.0485	0.0082	0.42	0.4211	0.0242	0.7263
S-adenosylmethionine (SAM)	Amino Acid	Methionine, Cysteine, SAM and Taurine Metabolism	1263	24346-00-7;86867-01-8;86867-0108	2.15	2.98	1.39	0.0111	0.0006	0.237	0.2839	0.0052	0.6248
S-adenosylhomocysteine (SAH)	Amino Acid	Methionine, Cysteine, SAM and Taurine Metabolism	197	979-92-0	1.19	1.32	1.11	0.2365	0.0748	0.508	0.6092	0.0971	0.7704
cystathionine	Amino Acid	Methionine, Cysteine, SAM and Taurine Metabolism	310	535-34-2	1.14	1.21	1.06	0.4109	0.2632	0.7501	0.6846	0.2127	0.8259
cysteine	Amino Acid	Methionine, Cysteine, SAM and Taurine Metabolism	800	52-90-4;56-89-3	1.13	1.13	1	0.3167	0.2819	0.9356	0.6645	0.2219	0.8709
S-methylcysteine	Amino Acid	Methionine, Cysteine, SAM and Taurine Metabolism	100002749	1187-84-4	1.2	1.48	1.23	0.3523	0.0597	0.296	0.6692	0.0831	0.6672
S-methylcysteine sulfoxide	Amino Acid	Methionine, Cysteine, SAM and Taurine Metabolism	100002927	6853-87-8	1.4	1.54	1.1	0.3785	0.1911	0.6446	0.6753	0.1751	0.8068
cysteine sulfinic acid	Amino Acid	Methionine, Cysteine, SAM and Taurine Metabolism	100002113	207121-48-0	0.47	0.27	0.58	0.0233	0.0001	0.0352	0.3677	0.0017	0.2928
hypotaurine	Amino Acid	Methionine, Cysteine, SAM and Taurine Metabolism	358	300-84-5	1.17	0.78	0.67	0.3702	0.7163	0.1908	0.6753	0.3965	0.5992
taurine	Amino Acid	Methionine, Cysteine, SAM and Taurine Metabolism	512	107-35-7	1.01	0.88	0.87	0.7726	0.3761	0.2218	0.868	0.2675	0.6203
N-acetyltaurine	Amino Acid	Methionine, Cysteine, SAM and Taurine Metabolism	100005466		1.1	0.96	0.87	0.9725	0.8585	0.8234	0.9119	0.4378	0.8526
taurocyamine	Amino Acid	Methionine, Cysteine, SAM and Taurine Metabolism	100001418	543-18-0	0.75	0.43	0.57	0.2347	0.0009	0.014	0.6092	0.0062	0.2278
arginine	Amino Acid	Urea cycle; Arginine and Proline Metabolism	231	1119-34-2	0.82	0.45	0.55	0.2747	0.0001	0.0014	0.6368	0.0017	0.1061
argininosuccinate	Amino Acid	Urea cycle; Arginine and Proline Metabolism	232	156637-58-0	0.92	0.56	0.6	0.7565	0.011	0.0174	0.8619	0.0294	0.2345
urea	Amino Acid	Urea cycle; Arginine and Proline Metabolism	533	57-13-6	0.79	0.93	1.17	0.2496	0.6958	0.42	0.6131	0.391	0.7263
ornithine	Amino Acid	Urea cycle; Arginine and Proline Metabolism	444	3184-13-2	0.79	1.68	2.14	0.315	0.0392	0.0023	0.6645	0.0636	0.1406
2-oxoarginine*	Amino Acid	Urea cycle; Arginine and Proline Metabolism	100002784	3715-10-04	0.82	0.56	16:19:12	0.2086	0.0302	0.3064	0.5887	0.0541	0.6672
citrulline	Amino Acid	Urea cycle; Arginine and Proline Metabolism	391	372-75-8	1.55	2.04	1.32	0.0463	0.0012	0.1206	0.4171	0.0072	0.5005
homoarginine	Amino Acid	Urea cycle; Arginine and Proline Metabolism	100000961	156-86-5	1.26	1.36	1.08	0.4236	0.2275	0.6618	0.6924	0.1929	0.8159
homocitrulline	Amino Acid	Urea cycle; Arginine and Proline Metabolism	100000963	1190-49-4	1.36	1.45	1.06	0.2972	0.1693	0.7177	0.654	0.1625	0.8245
proline	Amino Acid	Urea cycle; Arginine and Proline Metabolism	480	147-85-3	1.04	1.19	1.14	0.7159	0.1312	0.2236	0.8395	0.1385	0.6203
dimethylarginine (SDMA + ADMA)	Amino Acid	Urea cycle; Arginine and Proline Metabolism	100001810	102783-24-4	0.62	0.37	0.6	0.017	1.2521e-05	0.0079	0.3193	0.0005	0.2168
N-acetylarginine	Amino Acid	Urea cycle; Arginine and Proline Metabolism	100001266	155-84-0	1	0.84	0.84	0.9727	0.1397	0.1304	0.9119	0.1431	0.502
N-acetylcitrulline	Amino Acid	Urea cycle; Arginine and Proline Metabolism	100001577	33965-42-3	0.67	1.08	1.61	0.0766	0.5118	0.0138	0.4417	0.3259	0.2278
N-delta-acetylornithine	Amino Acid	Urea cycle; Arginine and Proline Metabolism	100004523		1.44	2.3	1.6	0.4038	0.0608	0.2566	0.6812	0.0841	0.6414
trans-4-hydroxyproline	Amino Acid	Urea cycle; Arginine and Proline Metabolism	1001	51-35-4	0.96	0.92	0.96	0.9024	0.7445	0.831	0.9119	0.4029	0.8526
pro-hydroxy-pro	Amino Acid	Urea cycle; Arginine and Proline Metabolism	100001167	18684-24-7	0.52	0.37	0.71	0.0679	0.0065	0.2863	0.4417	0.0211	0.6572
N-methylproline	Amino Acid	Urea cycle; Arginine and Proline Metabolism	100001956	475-11-6	1.16	1	0.87	0.3291	0.6463	0.5834	0.6681	0.3761	0.781
N-monomethylarginine	Amino Acid	Urea cycle; Arginine and Proline Metabolism	100004488	53308-83-1	0.72	0.48	0.66	0.0558	0.0001	0.0152	0.438	0.0017	0.2345
argininate*	Amino Acid	Urea cycle; Arginine and Proline Metabolism	100002769	157-07-3	0.9	0.91	1.01	0.3914	0.5084	0.835	0.6782	0.3252	0.8526
guanidinoacetate	Amino Acid	Creatine Metabolism	344	352-97-6	0.38	0.26	0.67	8.391e-05	4.8276e-07	0.0597	0.0477	4.7909e-05	0.3819
creatine	Amino Acid	Creatine Metabolism	1221	57-00-1	1.27	1.64	1.29	0.2491	0.022	0.2022	0.6131	0.0458	0.6064
creatinine	Amino Acid	Creatine Metabolism	275	60-27-5	1.09	1.34	1.22	0.7659	0.1771	0.2653	0.8645	0.1657	0.6458
creatine phosphate	Amino Acid	Creatine Metabolism	100000112	922-32-7	0.96	1.21	1.26	0.9582	0.9184	0.9581	0.9119	0.459	0.871
putrescine	Amino Acid	Polyamine Metabolism	49	110-60-1	1.04	0.74	0.71	0.5062	0.7642	0.3145	0.737	0.4076	0.6731
spermidine	Amino Acid	Polyamine Metabolism	50	124-20-9	1.14	0.63	0.55	0.4352	0.4728	0.1221	0.6982	0.3107	0.5005
N('1)-acetylspermidine	Amino Acid	Polyamine Metabolism	187	14278-49-0	2.07	2.11	1.02	0.01	0.0067	0.8644	0.2668	0.0215	0.8539
N1,N12-diacetylspermine	Amino Acid	Polyamine Metabolism	100002132	61345-83-3	1.99	3.46	1.73	0.0629	0.0009	0.0721	0.4417	0.0062	0.4069
5-methylthioadenosine (MTA)	Amino Acid	Polyamine Metabolism	212	2457-80-9	1.95	2.52	1.29	0.0085	0.0004	0.2228	0.2668	0.0042	0.6203
N-acetylputrescine	Amino Acid	Polyamine Metabolism	192	18233-70-0	1.15	1.25	1.09	0.4817	0.3107	0.7402	0.729	0.2363	0.8245
4-acetamidobutanoate	Amino Acid	Polyamine Metabolism	1113	3025-96-5	0.77	0.56	0.73	0.5151	0.0559	0.1728	0.7422	0.081	0.569
1-methylguanidine	Amino Acid	Guanidino and Acetamido Metabolism	100000715	22661-87-6	0.99	1.53	1.55	0.9621	0.271	0.2296	0.9119	0.2179	0.6248
4-guanidinobutanoate	Amino Acid	Guanidino and Acetamido Metabolism	100000096	463-003;463-00-3	0.57	0.49	0.86	0.1242	0.0935	0.8752	0.5012	0.1114	0.8589
guanidinosuccinate	Amino Acid	Guanidino and Acetamido Metabolism	100001212	6133-30-8	1	1	1	1	1	1	0.9119	0.4764	0.876
glutathione, reduced (GSH)	Amino Acid	Glutathione Metabolism	496	70-18-8	1.54	1.17	0.76	0.4995	0.3304	0.7505	0.7367	0.2439	0.8259
glutathione, oxidized (GSSG)	Amino Acid	Glutathione Metabolism	448	103239-24-3	0.72	0.72	1	0.3362	0.3678	0.9477	0.6681	0.2621	0.871
cysteine-glutathione disulfide	Amino Acid	Glutathione Metabolism	100001437	13081-14-6	0.87	0.5	0.58	0.5388	0.6757	0.8358	0.7502	0.3838	0.8526
S-methylglutathione	Amino Acid	Glutathione Metabolism	100001259	2922-56-7	1.46	1.03	0.71	0.5873	0.6453	0.9306	0.7723	0.3761	0.8709
S-lactoylglutathione	Amino Acid	Glutathione Metabolism	1343	54398-03-7	0.76	0.66	0.86	0.9399	0.7239	0.7706	0.9119	0.3993	0.8306
cysteinylglycine	Amino Acid	Glutathione Metabolism	278	19246-18-5	1.45	1.25	0.86	0.3622	0.3879	0.9592	0.6753	0.2722	0.871
5-oxoproline	Amino Acid	Glutathione Metabolism	1021	98-79-3	1	0.94	0.94	0.9942	0.7251	0.718	0.9119	0.3993	0.8245
2-aminobutyrate	Amino Acid	Glutathione Metabolism	1128	1492-24-6	1.04	0.96	0.93	0.6288	0.7971	0.8118	0.8055	0.4159	0.8498
2-hydroxybutyrate/2-hydroxyisobutyrate	Amino Acid	Glutathione Metabolism	100008928		0.92	1.03	1.13	0.9349	0.6635	0.5883	0.9119	0.3789	0.781
ophthalmate	Amino Acid	Glutathione Metabolism	100001311	495-27-2	0.69	0.36	0.53	0.1311	6.3962e-05	0.0028	0.5106	0.0013	0.1406
4-hydroxy-nonenal-glutathione	Amino Acid	Glutathione Metabolism	100006240	99927-70-5	0.66	0.65	0.98	0.1662	0.3497	0.6261	0.5626	0.2533	0.8011
gamma-glutamylglutamate	Peptide	Gamma-glutamyl Amino Acid	331	1116-22-9	0.76	0.67	0.89	0.4694	0.2194	0.5881	0.7195	0.1895	0.781
gamma-glutamylglutamine	Peptide	Gamma-glutamyl Amino Acid	1140	10148-81-9	1	0.75	0.75	0.8785	0.5613	0.6528	0.902	0.3474	0.8103
gamma-glutamylglycine	Peptide	Gamma-glutamyl Amino Acid	100001294	1948-29-4	1	0.86	0.86	0.9827	0.4759	0.4685	0.9119	0.3116	0.7468
gamma-glutamylhistidine	Peptide	Gamma-glutamyl Amino Acid	1235	37460-15-4	0.96	0.77	0.8	0.6968	0.1516	0.267	0.8255	0.1516	0.6458
gamma-glutamylisoleucine*	Peptide	Gamma-glutamyl Amino Acid	100001485		0.89	0.66	0.74	0.4707	0.036	0.1345	0.7195	0.0607	0.5116
gamma-glutamylleucine	Peptide	Gamma-glutamyl Amino Acid	1268	2566-39-4	0.9	0.62	0.7	0.3838	0.0164	0.0918	0.6753	0.0384	0.4365
gamma-glutamyl-alpha-lysine	Peptide	Gamma-glutamyl Amino Acid	100010901		0.98	0.76	0.77	0.9521	0.133	0.1302	0.9119	0.1392	0.502
gamma-glutamyl-epsilon-lysine	Peptide	Gamma-glutamyl Amino Acid	100001262	17105-15-6	0.92	2.04	2.21	0.5331	0.0049	0.0006	0.7479	0.0182	0.0612
gamma-glutamylmethionine	Peptide	Gamma-glutamyl Amino Acid	100001313	17663-87-5	0.95	0.6	0.64	0.9075	0.4257	0.3399	0.9119	0.2877	0.6831
gamma-glutamylphenylalanine	Peptide	Gamma-glutamyl Amino Acid	100000491	7432-24-8	0.84	0.62	0.74	0.2353	0.0323	0.2855	0.6092	0.0561	0.6572
gamma-glutamylthreonine	Peptide	Gamma-glutamyl Amino Acid	100001314	5652-48-2	1.01	0.94	0.93	0.9893	0.6321	0.6256	0.9119	0.3722	0.8011
gamma-glutamyltryptophan	Peptide	Gamma-glutamyl Amino Acid	100001295	66471-20-3	1.09	0.98	0.9	0.9222	0.8539	0.7677	0.9119	0.4374	0.8306
gamma-glutamyltyrosine	Peptide	Gamma-glutamyl Amino Acid	1102	7432-23-7	0.81	0.61	0.75	0.1764	0.0036	0.0711	0.5626	0.0153	0.4069
gamma-glutamylvaline	Peptide	Gamma-glutamyl Amino Acid	100001126	2746-34-1	1.04	1.02	0.97	0.8573	0.8266	0.9671	0.8978	0.4287	0.8737
alanylleucine	Peptide	Dipeptide	100001890	1638-60-4	1.21	1.17	0.96	0.2839	0.418	0.7789	0.6451	0.2856	0.8338
glycylisoleucine	Peptide	Dipeptide	100001790	19461-38-2	1.34	1.02	0.77	0.3709	0.9652	0.3259	0.6753	0.4748	0.6801
glycylleucine	Peptide	Dipeptide	100001258	869-19-2	1.4	1.12	0.8	0.1392	0.4455	0.4395	0.5241	0.2971	0.7271
glycylvaline	Peptide	Dipeptide	100000487	1963-21-9	1.33	1.21	0.91	0.1799	0.3329	0.686	0.5626	0.2443	0.8229
isoleucylglycine	Peptide	Dipeptide	100003169	868-28-0	1.4	1.11	0.79	0.1257	0.4154	0.4377	0.5037	0.2849	0.7271
leucylalanine	Peptide	Dipeptide	100003179	7298-84-2	0.94	0.91	0.96	0.8725	0.8334	0.6976	0.8998	0.4305	0.8245
leucylglycine	Peptide	Dipeptide	100003185	686-50-0	1.03	0.95	0.93	0.8877	0.7433	0.6235	0.9048	0.4029	0.8011
phenylalanylalanine	Peptide	Dipeptide	100003589	3918-87-4	0.87	0.94	1.08	0.9722	0.7829	0.7449	0.9119	0.4126	0.8245
phenylalanylglycine	Peptide	Dipeptide	100003588	721-90-4	1.01	1.34	1.34	0.6801	0.3236	0.5425	0.8162	0.2428	0.781
prolylglycine	Peptide	Dipeptide	100003674	2578-57-6	0.86	0.6	0.7	0.583	0.0232	0.0634	0.7711	0.0469	0.3906
threonylphenylalanine	Peptide	Dipeptide	100001125	16875-27-7	1.09	1.3	1.19	0.7521	0.361	0.5278	0.8615	0.2591	0.7758
tyrosylglycine	Peptide	Dipeptide	100003598	673-05-5	0.97	1.01	1.04	0.859	0.786	0.9214	0.8978	0.4137	0.8709
valylglutamine	Peptide	Dipeptide	100003640	42854-54-6	1.24	0.99	0.8	0.3189	0.8974	0.3614	0.6645	0.4507	0.6955
valylglycine	Peptide	Dipeptide	100003641	686-43-1	1.09	0.94	0.86	0.4774	0.882	0.5545	0.7255	0.4448	0.781
valylleucine	Peptide	Dipeptide	100003210	22906-55-4	1.31	1.43	1.09	0.2316	0.1738	0.8577	0.6092	0.1645	0.8526
leucylglutamine*	Peptide	Dipeptide	100003183		1.04	1.09	1.05	0.5082	0.4737	0.9535	0.7383	0.3107	0.871
Ac-Ser-Asp-Lys-Pro-OH	Peptide	Polypeptide	100003761	127103-11-1	0.71	0.28	0.4	0.2565	0.0026	0.0333	0.6131	0.013	0.2839
phenylacetylglycine	Peptide	Acetylated Peptides	100001275	500-98-1	0.44	0.71	1.61	0.0219	0.2516	0.1994	0.361	0.2085	0.6064
1,5-anhydroglucitol (1,5-AG)	Carbohydrate	Glycolysis, Gluconeogenesis, and Pyruvate Metabolism	100000580	154-58-5	0.98	1.12	1.14	0.8592	0.2951	0.2018	0.8978	0.2273	0.6064
glucose	Carbohydrate	Glycolysis, Gluconeogenesis, and Pyruvate Metabolism	572	50-99-7	0.66	0.43	0.66	0.1388	0.0275	0.4086	0.5241	0.051	0.7216
glucose 6-phosphate	Carbohydrate	Glycolysis, Gluconeogenesis, and Pyruvate Metabolism	291	103192-55-8	0.27	0.19	0.7	0.0048	0.0007	0.4413	0.2091	0.0057	0.7272
fructose-6-phosphate	Carbohydrate	Glycolysis, Gluconeogenesis, and Pyruvate Metabolism	1232	103213-47-4	0.59	0.32	0.53	0.2238	0.0077	0.0995	0.6048	0.0237	0.4508
fructose 1,6-bisphosphate	Carbohydrate	Glycolysis, Gluconeogenesis, and Pyruvate Metabolism	1253	38099-82-0;103213-44-1	0.75	0.48	0.65	0.5505	0.0616	0.1703	0.757	0.0844	0.5669
dihydroxyacetone phosphate (DHAP)	Carbohydrate	Glycolysis, Gluconeogenesis, and Pyruvate Metabolism	309	102783-56-2	0.83	0.57	0.68	0.8146	0.2146	0.288	0.882	0.1873	0.6588
2-phosphoglycerate	Carbohydrate	Glycolysis, Gluconeogenesis, and Pyruvate Metabolism	100000093	70195-25-4	1.2	1.18	0.98	0.6447	0.4236	0.7196	0.8125	0.2877	0.8245
3-phosphoglycerate	Carbohydrate	Glycolysis, Gluconeogenesis, and Pyruvate Metabolism	132	80731-10-8	0.82	0.81	0.98	0.3859	0.3295	0.9078	0.6753	0.2439	0.8657
phosphoenolpyruvate (PEP)	Carbohydrate	Glycolysis, Gluconeogenesis, and Pyruvate Metabolism	463	10526-80-4	1.04	0.97	0.94	0.9275	0.727	0.6447	0.9119	0.3993	0.8068
pyruvate	Carbohydrate	Glycolysis, Gluconeogenesis, and Pyruvate Metabolism	823	127-17-3	1.1	1.13	1.03	0.402	0.3114	0.8518	0.6812	0.2364	0.8526
lactate	Carbohydrate	Glycolysis, Gluconeogenesis, and Pyruvate Metabolism	482	79-33-4	1.2	1.37	1.14	0.2698	0.0892	0.5116	0.6302	0.1087	0.7708
glycerate	Carbohydrate	Glycolysis, Gluconeogenesis, and Pyruvate Metabolism	1052	600-19-1	0.96	1	1.04	0.9599	0.9911	0.9487	0.9119	0.4764	0.871
6-phosphogluconate	Carbohydrate	Pentose Phosphate Pathway	100000341	921-62-0;53411-70-4	0.4	0.28	0.69	0.0024	4.0029e-05	0.1234	0.2081	0.0011	0.5005
ribose 1-phosphate	Carbohydrate	Pentose Phosphate Pathway	219	50-99-7;58459-37-3	1.6	1.88	1.17	0.2376	0.1088	0.6415	0.6092	0.122	0.8068
5-phosphoribosyl diphosphate (PRPP)	Carbohydrate	Pentose Phosphate Pathway	166	108321-05-7	3.12	2.86	0.92	0.0329	0.0096	0.5809	0.3928	0.0266	0.781
sedoheptulose-7-phosphate	Carbohydrate	Pentose Phosphate Pathway	100001628	2646-35-7	0.39	0.23	0.59	0.003	9.2891e-05	0.1855	0.2081	0.0016	0.5903
ribose	Carbohydrate	Pentose Metabolism	914	50-69-1	0.77	0.61	0.78	0.5488	0.1374	0.3421	0.7562	0.1418	0.6831
ribitol	Carbohydrate	Pentose Metabolism	100000406	488-81-3	1.03	0.96	0.93	0.5399	0.7398	0.7672	0.7502	0.4028	0.8306
ribonate	Carbohydrate	Pentose Metabolism	100001007	5336-08-03	0.94	1	1900-01-01 01:40:48	0.7496	0.4698	0.6703	0.8615	0.3093	0.818
arabinose	Carbohydrate	Pentose Metabolism	828	28697-53-2	1.04	0.71	0.68	0.8076	0.1941	0.1093	0.882	0.1775	0.4789
arabitol/xylitol	Carbohydrate	Pentose Metabolism	100006430		0.88	0.71	0.8	0.8772	0.553	0.4342	0.902	0.3447	0.7271
arabonate/xylonate	Carbohydrate	Pentose Metabolism	100006115		0.68	0.58	0.85	0.0396	0.0059	0.3992	0.3939	0.0204	0.7171
sedoheptulose	Carbohydrate	Pentose Metabolism	100002619	3019-74-7	0.44	0.19	0.43	0.0312	0.0005	0.0888	0.3889	0.0044	0.4331
ribulonate/xylulonate*	Carbohydrate	Pentose Metabolism	100019968		0.71	0.68	0.96	0.3588	0.3677	0.9856	0.6753	0.2621	0.876
maltohexaose	Carbohydrate	Glycogen Metabolism	100001448	34620-77-4	1.24	1.27	1.02	0.4642	0.3427	0.8168	0.7149	0.25	0.8523
maltopentaose	Carbohydrate	Glycogen Metabolism	100001447	34620-76-3	1	1	1	1	1	1	0.9119	0.4764	0.876
maltotetraose	Carbohydrate	Glycogen Metabolism	100000275	34612-38-9	1.5	3.68	2.46	0.5449	0.0071	0.0232	0.7538	0.0221	0.2345
maltotriose	Carbohydrate	Glycogen Metabolism	100000276	1109-28-0	8.39	35.05	4.18	0.0248	8.5225e-08	2.9252e-05	0.3818	3.0858e-05	0.0195
maltose	Carbohydrate	Glycogen Metabolism	913	6363-53-7	4.72	10.87	2.3	0.0085	9.5276e-06	0.0128	0.2668	0.0004	0.2278
fructose	Carbohydrate	Fructose, Mannose and Galactose Metabolism	878	57-48-7	0.74	0.31	0.42	0.5246	0.0055	0.0194	0.7452	0.0192	0.2345
mannitol/sorbitol	Carbohydrate	Fructose, Mannose and Galactose Metabolism	100001740		1.21	0.93	0.77	0.3071	0.8533	0.3784	0.6631	0.4374	0.7056
mannose	Carbohydrate	Fructose, Mannose and Galactose Metabolism	803	3458-28-4	0.49	0.18	0.37	0.0362	0.0001	0.0248	0.3939	0.0017	0.2431
galactitol (dulcitol)	Carbohydrate	Fructose, Mannose and Galactose Metabolism	1003	608-66-2	1.26	0.72	0.57	0.4561	0.1326	0.0222	0.7112	0.1391	0.2345
galactose 1-phosphate	Carbohydrate	Fructose, Mannose and Galactose Metabolism	100000300	19046-60-7	0.69	0.42	0.61	0.1852	0.0036	0.0673	0.5678	0.0153	0.4031
UDP-glucose	Carbohydrate	Nucleotide Sugar	1096	117756-22-6	4.14	13.11	3.17	0.1536	0.0004	0.0132	0.5469	0.0043	0.2278
UDP-galactose	Carbohydrate	Nucleotide Sugar	100000298	2956-16-3;91183-98-1;137868-52-1	4.58	8	1.74	0.038	0.0011	0.1393	0.3939	0.0071	0.5181
UDP-glucuronate	Carbohydrate	Nucleotide Sugar	1097	28053-08-9;63700-19-6	1.98	7.14	3.6	0.4934	0.0137	0.0523	0.7367	0.0341	0.3551
guanosine 5'-diphospho-fucose	Carbohydrate	Nucleotide Sugar	335	15839-70-0	1.49	2.22	1.49	0.4158	0.0364	0.162	0.6846	0.0608	0.5531
UDP-N-acetylglucosamine/galactosamine	Carbohydrate	Nucleotide Sugar	100002957		2.29	9.83	4.29	0.4262	0.0095	0.0476	0.6936	0.0265	0.3418
cytidine 5'-monophospho-N-acetylneuraminic acid	Carbohydrate	Nucleotide Sugar	1223	3063-71-6	1.59	3.68	2.31	0.0716	5.1658e-05	0.0053	0.4417	0.0011	0.186
glucuronate	Carbohydrate	Aminosugar Metabolism	100000257	207300-70-7	0.82	0.81	0.98	0.4625	0.4192	0.9379	0.714	0.2858	0.8709
N-acetylglucosamine 6-phosphate	Carbohydrate	Aminosugar Metabolism	1213	102029-88-9	2.49	2.92	1.17	0.0486	0.0144	0.5718	0.4211	0.0352	0.781
N-acetyl-glucosamine 1-phosphate	Carbohydrate	Aminosugar Metabolism	1212	31281-59-1	2.18	3.11	1.43	0.1094	0.0173	0.3669	0.4977	0.0388	0.6985
N-acetylneuraminate	Carbohydrate	Aminosugar Metabolism	1162	131-48-6	0.97	2.15	2.23	0.8551	0.0273	0.0135	0.8978	0.051	0.2278
N-acetylglucosaminylasparagine	Carbohydrate	Aminosugar Metabolism	1215	2776-93-4	1.06	0.88	0.83	0.443	0.9469	0.3828	0.6999	0.4696	0.7079
erythronate*	Carbohydrate	Aminosugar Metabolism	100001320	88759-55-1	1.09	1.17	1.08	0.6075	0.3509	0.6563	0.7899	0.2536	0.8122
N-acetylglucosamine/N-acetylgalactosamine	Carbohydrate	Aminosugar Metabolism	100006435		1.11	0.97	0.88	0.5216	0.9739	0.4803	0.7452	0.4764	0.7558
N6-carboxymethyllysine	Carbohydrate	Advanced Glycation End-product	100001768	5746-04-03	1.05	1.99	1900-01-01 21:21:36	0.9153	0.3064	0.2382	0.9119	0.235	0.6248
citrate	Energy	TCA Cycle	1124	77-92-9	0.97	1.07	1.1	0.9139	0.5126	0.4248	0.9119	0.3259	0.7271
aconitate [cis or trans]	Energy	TCA Cycle	100001359		0.95	1.08	1.13	0.6615	0.5262	0.2649	0.8162	0.3325	0.6458
isocitric lactone	Energy	TCA Cycle	100009239	4702-32-3	0.7	0.82	1.17	0.1428	0.4682	0.4251	0.5349	0.3093	0.7271
alpha-ketoglutarate	Energy	TCA Cycle	93	305-72-6;328-50-7;22202-68-2	1.33	1.23	0.92	0.1135	0.1868	0.771	0.4977	0.173	0.8306
succinylcarnitine (C4-DC)	Energy	TCA Cycle	100001948	256928-74-2	0.85	0.45	0.53	0.8364	0.0376	0.0477	0.8904	0.0618	0.3418
succinate	Energy	TCA Cycle	252	110-15-6	2.64	4.75	1.8	0.2065	0.0061	0.0907	0.5864	0.0206	0.4342
fumarate	Energy	TCA Cycle	330	100-17-8	1.13	1.34	1.19	0.312	0.04	0.2491	0.6645	0.0647	0.6336
malate	Energy	TCA Cycle	409	6915-15-7	1.14	1.24	1.08	0.2608	0.088	0.5214	0.617	0.1086	0.7758
itaconate	Energy	TCA Cycle	100000455	97-65-4	0.39	0.46	1.19	0.0626	0.2251	0.4708	0.4417	0.1918	0.7468
2-methylcitrate	Energy	TCA Cycle	90	6061-96-7	0.56	0.3	0.54	0.5984	0.1466	0.3227	0.7811	0.1482	0.6783
mesaconate (methylfumarate)	Energy	TCA Cycle	100000446	498-24-8	0.58	0.33	0.56	0.1278	0.0255	0.4154	0.5092	0.0486	0.7234
acetylphosphate	Energy	Oxidative Phosphorylation	1211	94249-01-1	0.62	0.53	0.85	0.135	0.0248	0.3909	0.5172	0.0484	0.7142
phosphate	Energy	Oxidative Phosphorylation	461	7664-38-2	1.1	1.13	1.03	0.4035	0.2785	0.7897	0.6812	0.2197	0.8414
malonylcarnitine	Lipid	Fatty Acid Synthesis	100001526	853728-01-5	0.66	0.41	0.62	0.0415	0.0001	0.0237	0.3939	0.0018	0.2352
caprate (10:0)	Lipid	Medium Chain Fatty Acid	888	112-37-8	1.04	1.12	1.07	0.9743	0.9997	0.9734	0.9119	0.4764	0.8756
5-dodecenoate (12:1n7)	Lipid	Medium Chain Fatty Acid	100001232	2430-94-6	0.99	1.28	1.29	0.8704	0.234	0.2795	0.8993	0.1966	0.6551
myristate (14:0)	Lipid	Long Chain Fatty Acid	519	544-63-8	0.96	0.65	0.68	0.3389	0.1206	0.516	0.6681	0.1315	0.7737
myristoleate (14:1n5)	Lipid	Long Chain Fatty Acid	100001198	544-64-9	0.93	0.75	0.81	0.4762	0.26	0.6575	0.7254	0.2111	0.8122
pentadecanoate (15:0)	Lipid	Long Chain Fatty Acid	980	1002-84-2;10002-84-2	0.69	0.65	0.94	0.0167	0.0225	0.8927	0.3193	0.0458	0.8657
palmitate (16:0)	Lipid	Long Chain Fatty Acid	424	57-10-3	0.72	0.54	0.75	0.0729	0.0513	0.858	0.4417	0.0769	0.8526
palmitoleate (16:1n7)	Lipid	Long Chain Fatty Acid	452	373-49-9	0.84	0.44	0.52	0.1476	0.0596	0.6239	0.5469	0.0831	0.8011
margarate (17:0)	Lipid	Long Chain Fatty Acid	891	506-12-7	0.73	0.71	0.97	0.0957	0.2107	0.6463	0.4857	0.186	0.8068
10-heptadecenoate (17:1n7)	Lipid	Long Chain Fatty Acid	100001278	29743-97-3	0.8	0.5	0.62	0.1794	0.1002	0.7381	0.5626	0.1156	0.8245
stearate (18:0)	Lipid	Long Chain Fatty Acid	439	57-11-4	0.83	0.78	0.95	0.1819	0.3307	0.6943	0.5626	0.2439	0.8245
oleate/vaccenate (18:1)	Lipid	Long Chain Fatty Acid	100008930		0.71	0.46	0.65	0.1121	0.0942	0.9242	0.4977	0.1115	0.8709
nonadecanoate (19:0)	Lipid	Long Chain Fatty Acid	892	646-30-0	0.67	0.65	0.96	0.0664	0.2128	0.5117	0.4417	0.1864	0.7708
10-nonadecenoate (19:1n9)	Lipid	Long Chain Fatty Acid	100001277	73033-09-7	0.73	0.54	0.74	0.1033	0.127	0.9085	0.4977	0.1354	0.8657
arachidate (20:0)	Lipid	Long Chain Fatty Acid	893	506-30-9	0.86	1.09	1.26	0.3867	0.6559	0.1739	0.6753	0.3775	0.569
eicosenoate (20:1)	Lipid	Long Chain Fatty Acid	100001335		0.92	1	1.09	0.3406	0.9769	0.3039	0.6681	0.4764	0.6672
behenate (22:0)*	Lipid	Long Chain Fatty Acid	314	112-85-6	0.86	1.01	1.17	0.354	0.857	0.2481	0.6692	0.4377	0.6336
erucate (22:1n9)	Lipid	Long Chain Fatty Acid	1087	112-86-7	0.92	1.54	1.68	0.3435	0.2319	0.0294	0.6687	0.1957	0.2684
nervonate (24:1n9)*	Lipid	Long Chain Fatty Acid	100001231	506-37-6	0.75	0.4	0.54	0.3778	0.0761	0.3305	0.6753	0.0981	0.6826
hexadecadienoate (16:2n6)	Lipid	Polyunsaturated Fatty Acid (n3 and n6)	100009394	28290-73-5	1.03	0.83	0.81	0.584	0.5861	0.9974	0.7711	0.3527	0.876
stearidonate (18:4n3)	Lipid	Polyunsaturated Fatty Acid (n3 and n6)	100001229	111174-40-4	1.13	0.67	0.6	0.5253	0.1258	0.3356	0.7452	0.1347	0.6831
eicosapentaenoate (EPA; 20:5n3)	Lipid	Polyunsaturated Fatty Acid (n3 and n6)	2050	10-2005-9;10417-94-4	0.83	0.6	0.73	0.2679	0.0622	0.4026	0.6294	0.0847	0.7171
docosapentaenoate (n3 DPA; 22:5n3)	Lipid	Polyunsaturated Fatty Acid (n3 and n6)	100001181	2234-74-4	0.82	0.59	0.72	0.2293	0.1318	0.7374	0.6089	0.1387	0.8245
docosahexaenoate (DHA; 22:6n3)	Lipid	Polyunsaturated Fatty Acid (n3 and n6)	100000665	6217-54-5	0.64	0.4	0.63	0.0879	0.0281	0.5712	0.4693	0.0513	0.781
docosatrienoate (22:3n3)	Lipid	Polyunsaturated Fatty Acid (n3 and n6)	100001195	59708-86-0	1.08	1.22	1.13	0.7626	0.4909	0.3017	0.8631	0.3185	0.6672
nisinate (24:6n3)	Lipid	Polyunsaturated Fatty Acid (n3 and n6)	100015785	68378-49-4	0.7	0.49	0.69	0.1351	0.0969	0.8529	0.5172	0.1136	0.8526
linoleate (18:2n6)	Lipid	Polyunsaturated Fatty Acid (n3 and n6)	180	60-33-3	0.75	0.4	0.53	0.1128	0.0351	0.5511	0.4977	0.06	0.781
linolenate [alpha or gamma; (18:3n3 or 6)]	Lipid	Polyunsaturated Fatty Acid (n3 and n6)	100001337		0.99	0.47	0.48	0.2604	0.0587	0.3967	0.617	0.0824	0.7171
dihomo-linolenate (20:3n3 or n6)	Lipid	Polyunsaturated Fatty Acid (n3 and n6)	100001739	17046-59-2	0.78	0.62	0.8	0.2341	0.257	0.9511	0.6092	0.2097	0.871
arachidonate (20:4n6)	Lipid	Polyunsaturated Fatty Acid (n3 and n6)	229	506-32-1	0.57	0.33	0.58	0.0408	0.0101	0.5277	0.3939	0.0274	0.7758
adrenate (22:4n6)	Lipid	Polyunsaturated Fatty Acid (n3 and n6)	100001193	2091-25-0	0.75	0.74	0.98	0.1191	0.3288	0.5253	0.5012	0.2439	0.7758
docosapentaenoate (n6 DPA; 22:5n6)	Lipid	Polyunsaturated Fatty Acid (n3 and n6)	100001580	25182-74-5	0.65	0.44	0.68	0.0747	0.0423	0.7743	0.4417	0.0668	0.8315
docosadienoate (22:2n6)	Lipid	Polyunsaturated Fatty Acid (n3 and n6)	100001182	7370-49-2	0.92	1.19	1.3	0.3183	0.5593	0.1028	0.6645	0.3468	0.4626
dihomo-linoleate (20:2n6)	Lipid	Polyunsaturated Fatty Acid (n3 and n6)	1231	2091-39-6	0.93	1.01	1.09	0.3853	0.97	0.3429	0.6753	0.4753	0.6831
mead acid (20:3n9)	Lipid	Polyunsaturated Fatty Acid (n3 and n6)	100001472	20590-32-3	0.83	0.77	0.93	0.1759	0.4551	0.5137	0.5626	0.3024	0.772
docosatrienoate (22:3n6)*	Lipid	Polyunsaturated Fatty Acid (n3 and n6)	100015762		1.19	1.66	1.4	0.6565	0.1764	0.0641	0.8162	0.1655	0.3918
15-methylpalmitate (i17:0)	Lipid	Fatty Acid, Branched	100002945		0.76	0.7	0.92	0.1169	0.2331	0.6794	0.4977	0.1963	0.818
17-methylstearate (i19:0)	Lipid	Fatty Acid, Branched	100002356	2724-59-6	0.72	0.54	0.75	0.1222	0.1215	0.9976	0.5012	0.1321	0.876
glutarate (C5-DC)	Lipid	Fatty Acid, Dicarboxylate	339	110-94-1	1	0.78	0.78	0.8503	0.7895	0.9345	0.8956	0.4143	0.8709
2-hydroxyglutarate	Lipid	Fatty Acid, Dicarboxylate	100002070	40951-21-1	1.29	1.63	1.27	0.1385	0.0117	0.2308	0.5241	0.0307	0.6248
2-hydroxyadipate	Lipid	Fatty Acid, Dicarboxylate	100001153	18294-85-4	0.83	1.51	1.82	0.1971	0.0225	0.0005	0.5761	0.0458	0.0612
3-hydroxyadipate*	Lipid	Fatty Acid, Dicarboxylate	100004396		0.59	0.71	1.2	0.0518	0.1288	0.6297	0.4244	0.1364	0.8011
maleate	Lipid	Fatty Acid, Dicarboxylate	100000707	110-16-7	1.34	1.51	1.12	0.4967	0.1963	0.5111	0.7367	0.1779	0.7708
azelate (C9-DC)	Lipid	Fatty Acid, Dicarboxylate	2029	123-99-9	0.7	0.3	0.43	0.3684	0.0551	0.2646	0.6753	0.081	0.6458
sebacate (C10-DC)	Lipid	Fatty Acid, Dicarboxylate	100001211	111-20-6	0.72	0.66	0.92	0.3056	0.2128	0.8102	0.6625	0.1864	0.8498
hexadecanedioate (C16-DC)	Lipid	Fatty Acid, Dicarboxylate	100001614	505-54-4	0.71	0.7	0.97	0.5191	0.418	0.8607	0.7432	0.2856	0.853
hexadecenedioate (C16:1-DC)*	Lipid	Fatty Acid, Dicarboxylate	100019975		1.24	1.08	0.87	0.5164	0.9929	0.5022	0.7426	0.4764	0.7686
2-aminoheptanoate	Lipid	Fatty Acid, Amino	100004542	1115-90-8	0.95	0.85	0.9	0.8868	0.3802	0.4394	0.9048	0.2689	0.7271
2-aminooctanoate	Lipid	Fatty Acid, Amino	100004227	644-90-6	1.42	1.74	1.22	0.2525	0.0447	0.337	0.6131	0.0694	0.6831
1-dihomo-linoleoylglycerol (20:2)	Lipid	Fatty Acid, Keto	100001483		1.88	1.4	0.74	0.2499	0.2674	0.9641	0.6131	0.2156	0.8722
butyrylcarnitine (C4)	Lipid	Fatty Acid Metabolism (also BCAA Metabolism)	100001054	25576-40-3	2.89	5.66	1.96	0.0055	5.5021e-06	0.0122	0.2237	0.0003	0.2278
butyrylglycine	Lipid	Fatty Acid Metabolism (also BCAA Metabolism)	100001151	20208-73-5	0.6	0.62	1.04	0.3145	0.4271	0.8206	0.6645	0.288	0.8526
propionylcarnitine (C3)	Lipid	Fatty Acid Metabolism (also BCAA Metabolism)	100001162	17298-37-2	1.53	2.19	1.43	0.1878	0.0182	0.2357	0.5709	0.0404	0.6248
methylmalonate (MMA)	Lipid	Fatty Acid Metabolism (also BCAA Metabolism)	418	516-05-2	1.03	0.9	0.88	0.8222	0.8009	0.6176	0.882	0.4173	0.8011
isocaproylglycine	Lipid	Fatty Acid Metabolism(Acyl Glycine)	100019816		0.57	0.59	1.04	0.2012	0.2762	0.8368	0.5809	0.2193	0.8526
hexanoylglycine	Lipid	Fatty Acid Metabolism(Acyl Glycine)	100001527	24003-67-6	0.51	0.57	1.11	0.0762	0.2103	0.5632	0.4417	0.186	0.781
3,4-methylene heptanoylglycine	Lipid	Fatty Acid Metabolism(Acyl Glycine)	100010861		0.43	0.68	1.58	0.0305	0.2552	0.2523	0.3889	0.2096	0.6362
N-palmitoylglycine	Lipid	Fatty Acid Metabolism(Acyl Glycine)	100003686	2441-41-0	1.14	0.97	0.85	0.9794	0.8713	0.8438	0.9119	0.4431	0.8526
N-oleoylglycine	Lipid	Fatty Acid Metabolism(Acyl Glycine)	100003687	2601-90-3	1	1	1	1	1	1	0.9119	0.4764	0.876
acetylcarnitine (C2)	Lipid	Fatty Acid Metabolism(Acyl Carnitine)	100000802	5080-50-2	1.05	1.24	1.18	0.6652	0.1238	0.2384	0.8162	0.1338	0.6248
3-hydroxybutyrylcarnitine (1)	Lipid	Fatty Acid Metabolism(Acyl Carnitine)	100003926		1.05	0.99	0.94	0.6497	0.7575	0.8784	0.8125	0.4063	0.86
3-hydroxybutyrylcarnitine (2)	Lipid	Fatty Acid Metabolism(Acyl Carnitine)	100009271		1.3	1.4	1.08	0.1019	0.0349	0.587	0.4977	0.06	0.781
hexanoylcarnitine (C6)	Lipid	Fatty Acid Metabolism(Acyl Carnitine)	100000781	6920-35-0	2.46	5.07	2.06	0.0296	3.5396e-05	0.0109	0.3889	0.0011	0.2278
octanoylcarnitine (C8)	Lipid	Fatty Acid Metabolism(Acyl Carnitine)	100001247	3671-77-0	1.74	4.14	2.38	0.3318	0.0026	0.0221	0.6681	0.013	0.2345
decanoylcarnitine (C10)	Lipid	Fatty Acid Metabolism(Acyl Carnitine)	100001251	1492-27-9	1.25	2.47	1.97	0.6866	0.0403	0.0784	0.819	0.0648	0.4235
cis-4-decenoylcarnitine (C10:1)	Lipid	Fatty Acid Metabolism(Acyl Carnitine)	100002259	98930-66-6	1	1.06	1.06	1	0.8552	0.8482	0.9119	0.4374	0.8526
laurylcarnitine (C12)	Lipid	Fatty Acid Metabolism(Acyl Carnitine)	100001392	25518-54-1	1.35	2.07	1.54	0.3971	0.0167	0.0883	0.6796	0.0384	0.4331
myristoylcarnitine (C14)	Lipid	Fatty Acid Metabolism(Acyl Carnitine)	100001270	18822-89-4	1.48	2.02	1.36	0.3313	0.0133	0.0944	0.6681	0.0335	0.4388
palmitoylcarnitine (C16)	Lipid	Fatty Acid Metabolism(Acyl Carnitine)	100000776	6865-14-1	0.93	1.29	1.39	0.3722	0.3077	0.0506	0.6753	0.235	0.3507
palmitoleoylcarnitine (C16:1)*	Lipid	Fatty Acid Metabolism(Acyl Carnitine)	100009406		1.89	2.53	1.34	0.1079	0.0041	0.1382	0.4977	0.0167	0.5168
stearoylcarnitine (C18)	Lipid	Fatty Acid Metabolism(Acyl Carnitine)	100001391	18822-91-8	1.01	1.5	1.48	0.5375	0.1873	0.0474	0.7502	0.173	0.3418
linoleoylcarnitine (C18:2)*	Lipid	Fatty Acid Metabolism(Acyl Carnitine)	100003151	36816-10-1	1.85	2.26	1.22	0.2917	0.0244	0.1832	0.654	0.0481	0.5864
linolenoylcarnitine (C18:3)*	Lipid	Fatty Acid Metabolism(Acyl Carnitine)	100015831		3.36	4.33	1.29	0.0638	0.0018	0.1248	0.4417	0.0102	0.5005
3-Hydroxyoleylcarnitine	Lipid	Fatty Acid Metabolism(Acyl Carnitine)	100019801		0.85	0.83	0.97	0.4801	0.4259	0.9236	0.728	0.2877	0.8709
oleoylcarnitine (C18:1)	Lipid	Fatty Acid Metabolism(Acyl Carnitine)	100001501	38677-66-6	1.26	1.75	1.39	0.7111	0.0373	0.0678	0.8368	0.0617	0.4031
myristoleoylcarnitine (C14:1)*	Lipid	Fatty Acid Metabolism(Acyl Carnitine)	100006051	889848-55-9	2.36	3.13	1.33	0.029	0.001	0.1641	0.3889	0.0067	0.5575
adipoylcarnitine (C6-DC)	Lipid	Fatty Acid Metabolism(Acyl Carnitine)	100006614		0.58	0.89	1.53	0.174	0.8205	0.2317	0.5626	0.4262	0.6248
arachidoylcarnitine (C20)*	Lipid	Fatty Acid Metabolism(Acyl Carnitine)	100015833		2.56	7.63	2.98	0.2218	0.0008	0.0134	0.6048	0.0059	0.2278
arachidonoylcarnitine (C20:4)	Lipid	Fatty Acid Metabolism(Acyl Carnitine)	100015837		1.72	2.06	1.2	0.2547	0.0269	0.2299	0.6131	0.0504	0.6248
adrenoylcarnitine (C22:4)*	Lipid	Fatty Acid Metabolism(Acyl Carnitine)	100015850		1.98	3.25	1.64	0.3366	0.0034	0.0274	0.6681	0.015	0.2571
behenoylcarnitine (C22)*	Lipid	Fatty Acid Metabolism(Acyl Carnitine)	100015832		3.45	13.43	3.89	0.1526	0.0007	0.0201	0.5469	0.0057	0.2345
dihomo-linolenoylcarnitine (20:3n3 or 6)*	Lipid	Fatty Acid Metabolism(Acyl Carnitine)	100015840		2.15	3.23	1.5	0.1963	0.0044	0.0748	0.5761	0.0175	0.415
dihomo-linoleoylcarnitine (C20:2)*	Lipid	Fatty Acid Metabolism(Acyl Carnitine)	100015839		1.47	2.55	1.74	0.5649	0.0031	0.0097	0.7646	0.0143	0.2278
eicosenoylcarnitine (C20:1)*	Lipid	Fatty Acid Metabolism(Acyl Carnitine)	100015838		1.16	1.64	1.41	0.9833	0.043	0.0328	0.9119	0.0677	0.2839
erucoylcarnitine (C22:1)*	Lipid	Fatty Acid Metabolism(Acyl Carnitine)	100015841		2.3	5.15	2.24	0.2143	0.0018	0.0302	0.5917	0.0102	0.2721
docosatrienoylcarnitine (C22:3)*	Lipid	Fatty Acid Metabolism(Acyl Carnitine)	100015849		1.94	3.07	1.58	0.1311	0.002	0.0627	0.5106	0.0107	0.3903
docosapentaenoylcarnitine (C22:5n3)*	Lipid	Fatty Acid Metabolism(Acyl Carnitine)	100015851		2.26	3.63	1.61	0.1807	0.0037	0.0714	0.5626	0.0154	0.4069
lignoceroylcarnitine (C24)*	Lipid	Fatty Acid Metabolism(Acyl Carnitine)	100015834		1.62	2.88	1.78	0.3039	0.0162	0.1249	0.6625	0.0381	0.5005
margaroylcarnitine (C17)*	Lipid	Fatty Acid Metabolism(Acyl Carnitine)	100004054	106182-29-0	0.9	1.27	1.41	0.2564	0.3585	0.0365	0.6131	0.2581	0.293
nervonoylcarnitine (C24:1)*	Lipid	Fatty Acid Metabolism(Acyl Carnitine)	100015846		2	3.32	1.66	0.1157	0.0043	0.1313	0.4977	0.0169	0.5022
ximenoylcarnitine (C26:1)*	Lipid	Fatty Acid Metabolism(Acyl Carnitine)	100015836		1.38	2.19	1.59	0.3519	0.0552	0.2793	0.6692	0.081	0.6551
pentadecanoylcarnitine (C15)*	Lipid	Fatty Acid Metabolism(Acyl Carnitine)	100015842		1.09	1.47	1.35	0.8558	0.1784	0.1121	0.8978	0.1665	0.4847
docosapentaenoylcarnitine (C22:5n6)*	Lipid	Fatty Acid Metabolism(Acyl Carnitine)	100015852		2.36	3.08	1.3	0.2382	0.0078	0.0938	0.6092	0.0238	0.4388
3-Hydroxyhexadecanoylcarnitine	Lipid	Fatty Acid Metabolism(Acyl Carnitine)	100019800		0.76	0.64	0.83	0.3422	0.1069	0.4697	0.6681	0.1202	0.7468
isocaproylcarnitine	Lipid	Fatty Acid Metabolism(Acyl Carnitine)	100016063		1.38	1.67	1.21	0.4273	0.0785	0.294	0.6936	0.1004	0.6672
deoxycarnitine	Lipid	Carnitine Metabolism	100001662	6249-56-5	0.94	1.02	1.09	0.8468	0.7674	0.6087	0.8941	0.4081	0.7946
carnitine	Lipid	Carnitine Metabolism	100000007	461-05-2	1.07	1.02	0.95	0.44	0.5858	0.8095	0.6999	0.3527	0.8498
3-hydroxybutyrate (BHBA)	Lipid	Ketone Bodies	254	625-72-9	1.16	1.54	1.33	0.3877	0.0421	0.2005	0.6753	0.0668	0.6064
palmitoylcholine	Lipid	Fatty Acid Metabolism (Acyl Choline)	100009233		0.88	0.51	0.58	0.4039	0.0579	0.2467	0.6812	0.0823	0.6336
oleoylcholine	Lipid	Fatty Acid Metabolism (Acyl Choline)	100009331		1.04	0.56	0.54	0.6952	0.0675	0.1255	0.825	0.0901	0.5005
linoleoylcholine*	Lipid	Fatty Acid Metabolism (Acyl Choline)	100015760		1.33	0.94	0.71	0.6776	0.8835	0.5561	0.8162	0.4449	0.781
4-hydroxybutyrate (GHB)	Lipid	Fatty Acid, Monohydroxy	100001507	502-85-2	1.24	1.28	1.04	0.237	0.1656	0.8234	0.6092	0.1599	0.8526
2-hydroxypalmitate	Lipid	Fatty Acid, Monohydroxy	100001579	764-67-0	0.66	0.8	1.21	0.1097	0.4848	0.3312	0.4977	0.3163	0.6826
2-hydroxystearate	Lipid	Fatty Acid, Monohydroxy	1239	629-22-1	0.77	0.83	1.08	0.182	0.4914	0.4876	0.5626	0.3185	0.7558
3-hydroxyhexanoate	Lipid	Fatty Acid, Monohydroxy	100006367	10191-24-9	1.07	0.94	0.88	0.6604	0.7643	0.44	0.8162	0.4076	0.7271
3-hydroxyoctanoate	Lipid	Fatty Acid, Monohydroxy	100000773	88930-08-9	1.11	1.17	1.05	0.5659	0.4953	0.9089	0.7646	0.3191	0.8657
3-hydroxydecanoate	Lipid	Fatty Acid, Monohydroxy	100000997	5561-87-5	1.28	1.23	0.96	0.3209	0.4789	0.7612	0.6645	0.313	0.8306
3-hydroxyoleate*	Lipid	Fatty Acid, Monohydroxy	100019966		0.79	0.92	1.17	0.1698	0.6508	0.327	0.5626	0.3761	0.6804
3-hydroxylaurate	Lipid	Fatty Acid, Monohydroxy	100001112	53941-38-1	1.33	1.13	0.85	0.2181	0.626	0.4281	0.5997	0.3707	0.7271
3-hydroxymyristate	Lipid	Fatty Acid, Monohydroxy	100000882	3422-31-9	1.1	1.05	0.96	0.5767	0.7059	0.8488	0.7689	0.3926	0.8526
16-hydroxypalmitate	Lipid	Fatty Acid, Monohydroxy	100002953	506-13-8	1	0.75	0.75	0.8101	0.5301	0.3647	0.882	0.3344	0.6985
13-HODE + 9-HODE	Lipid	Fatty Acid, Monohydroxy	100002196		0.26	0.36	1.39	0.0358	0.1118	0.5605	0.3939	0.1245	0.781
14-HDoHE/17-HDoHE	Lipid	Fatty Acid, Monohydroxy	100009278		0.17	0.42	2.42	0.0013	0.1123	0.0518	0.1749	0.1247	0.3551
3-hydroxystearate	Lipid	Fatty Acid, Monohydroxy	100008933	45261-96-9	1.4	1.43	1.02	0.9501	0.23	0.2323	0.9119	0.1946	0.6248
12,13-DiHOME	Lipid	Fatty Acid, Dihydroxy	62	263399-35-5	0.6	0.28	0.47	0.3176	0.0111	0.0855	0.6645	0.0295	0.4331
9,10-DiHOME	Lipid	Fatty Acid, Dihydroxy	179	263399-34-4	0.53	0.28	0.54	0.1539	0.0158	0.2577	0.5469	0.0375	0.6414
thromboxane B2	Lipid	Eicosanoid	1308	54397-85-2	0.4	0.16	0.39	0.041	9.2761e-05	0.0179	0.3939	0.0016	0.2345
prostaglandin E2	Lipid	Eicosanoid	487	363-24-6	0.51	0.45	0.88	0.1685	0.0585	0.5635	0.5626	0.0824	0.781
prostaglandin F2alpha	Lipid	Eicosanoid	100000574	551-11-1	0.74	0.27	0.37	0.5047	0.0025	0.0097	0.7367	0.0125	0.2278
6-keto prostaglandin F1alpha	Lipid	Eicosanoid	100000571	58961-34-8;58962-34-8	0.5	0.96	1.91	0.0511	0.8287	0.0667	0.4244	0.4287	0.4031
12-HETE	Lipid	Eicosanoid	100002167	71030-37-0;73837-14-6	0.32	0.44	1.38	0.0372	0.143	0.4821	0.3939	0.1451	0.7558
15-HETE	Lipid	Eicosanoid	100000565	54845-95-3	0.18	0.21	1.19	0.0035	0.0085	0.7117	0.2091	0.0248	0.8245
12-HHTrE	Lipid	Eicosanoid	1261	54397-84-1	0.44	0.14	0.32	0.0314	6.2895e-06	0.002	0.3889	0.0003	0.1322
oleoyl ethanolamide	Lipid	Endocannabinoid	1137	11-58-0;111-58-0	1.03	1.24	1.2	0.9662	0.3639	0.3197	0.9119	0.2604	0.6758
palmitoyl ethanolamide	Lipid	Endocannabinoid	1489	544-31-0	1.08	1.03	0.96	0.6375	0.9299	0.5581	0.8066	0.4637	0.781
stearoyl ethanolamide	Lipid	Endocannabinoid	100002254	111-57-9	1.14	0.96	0.84	0.724	0.9482	0.7623	0.8404	0.4697	0.8306
docosahexaenoyl ethanolamide	Lipid	Endocannabinoid	100004612	162758-94-3	0.88	0.87	0.99	0.7801	0.9665	0.7363	0.868	0.4748	0.8245
dihomo-linolenoyl ethanolamide	Lipid	Endocannabinoid	1490	150314-34-4	0.94	1.2	1.27	0.8627	0.5836	0.4508	0.8978	0.3527	0.7298
arachidonoyl ethanolamide	Lipid	Endocannabinoid	1488	94421-68-8	1	1.11	1.11	1	0.7952	0.7854	0.9119	0.4156	0.8394
N-arachidonoyltaurine	Lipid	Endocannabinoid	100005817	119959-65-8	1.65	0.82	0.5	0.5186	0.6977	0.2817	0.7432	0.391	0.6572
N-oleoyltaurine	Lipid	Endocannabinoid	100003119	52514-04-2	1.26	0.83	0.66	0.5049	0.5389	0.9558	0.7367	0.3387	0.871
N-stearoyltaurine	Lipid	Endocannabinoid	100003240	63155-80-6	0.98	1.07	1.09	0.3044	0.8548	0.2072	0.6625	0.4374	0.6103
N-palmitoyltaurine	Lipid	Endocannabinoid	100003239	83982-06-3	1.83	0.6	0.33	0.6489	0.1696	0.3281	0.8125	0.1625	0.6806
N-palmitoleoyltaurine*	Lipid	Endocannabinoid	100005831		1	1	1	1	1	1	0.9119	0.4764	0.876
N-linoleoyltaurine*	Lipid	Endocannabinoid	100005814		1.44	0.85	0.59	0.7197	0.5768	0.3391	0.8399	0.3524	0.6831
linoleoyl ethanolamide	Lipid	Endocannabinoid	100006726	68171-52-8	0.87	0.71	0.82	0.5024	0.4257	0.8935	0.7367	0.2877	0.8657
N-oleoylserine	Lipid	Endocannabinoid	100015641		1.47	1.11	0.75	0.2275	0.6587	0.4161	0.6089	0.3786	0.7234
N-stearoylserine*	Lipid	Endocannabinoid	100019957		1	1	1	1	1	1	0.9119	0.4764	0.876
N-palmitoylserine	Lipid	Endocannabinoid	100015640	58725-46-5;474943-14-1	1	1	1	1	1	1	0.9119	0.4764	0.876
myo-inositol	Lipid	Inositol Metabolism	363	87-89-8	0.96	0.68	0.72	0.956	0.0515	0.0369	0.9119	0.0769	0.293
choline	Lipid	Phospholipid Metabolism	1256	67-48-1	0.93	0.8	0.87	0.5034	0.036	0.1214	0.7367	0.0607	0.5005
choline phosphate	Lipid	Phospholipid Metabolism	267	72556-74-2	1.21	1.25	1.04	0.1606	0.0839	0.7163	0.5626	0.1053	0.8245
cytidine 5'-diphosphocholine	Lipid	Phospholipid Metabolism	1220	33818-15-4	3.46	7.15	2.07	0.0027	7.9885e-06	0.0332	0.2081	0.0004	0.2839
glycerophosphorylcholine (GPC)	Lipid	Phospholipid Metabolism	100000269	28319-77-9	1.24	1.21	0.98	0.3362	0.3803	0.928	0.6681	0.2689	0.8709
phosphoethanolamine	Lipid	Phospholipid Metabolism	1026	1071-23-4	1.02	0.88	0.86	0.7396	0.293	0.1509	0.8529	0.2267	0.543
cytidine-5'-diphosphoethanolamine	Lipid	Phospholipid Metabolism	100001407	72842-05-8	2.24	2.43	1.08	0.0611	0.0296	0.7239	0.4417	0.0536	0.8245
glycerophosphoethanolamine	Lipid	Phospholipid Metabolism	100001620	33049-08-0	1.11	1.04	0.94	0.5898	0.7388	0.8284	0.773	0.4028	0.8526
glycerophosphoserine*	Lipid	Phospholipid Metabolism	100015666		1.01	0.78	0.77	0.9998	0.0851	0.0716	0.9119	0.1063	0.4069
glycerophosphoinositol*	Lipid	Phospholipid Metabolism	100001621	16824-65-0	0.93	0.66	0.71	0.9264	0.0692	0.0468	0.9119	0.0921	0.3418
trimethylamine N-oxide	Lipid	Phospholipid Metabolism	100003397	1184-78-7	0.96	0.99	1.02	0.8628	0.9883	0.8442	0.8978	0.4764	0.8526
1-myristoyl-2-palmitoyl-GPC (14:0/16:0)	Lipid	Phosphatidylcholine (PC)	100000672	69525-80-0	1.07	1.07	1	0.8125	0.7677	0.5772	0.882	0.4081	0.781
1-myristoyl-2-arachidonoyl-GPC (14:0/20:4)*	Lipid	Phosphatidylcholine (PC)	100009139		0.81	0.63	0.78	0.1607	0.0872	0.7309	0.5626	0.1081	0.8245
1,2-dipalmitoyl-GPC (16:0/16:0)	Lipid	Phosphatidylcholine (PC)	100000657	63-89-8	0.85	0.63	0.73	0.1711	0.0049	0.0952	0.5626	0.0182	0.4388
1-palmitoyl-2-palmitoleoyl-GPC (16:0/16:1)*	Lipid	Phosphatidylcholine (PC)	100008984		0.97	1.02	1.05	0.4993	0.9376	0.43	0.7367	0.4663	0.7271
1-palmitoyl-2-stearoyl-GPC (16:0/18:0)	Lipid	Phosphatidylcholine (PC)	100008921	59403-51-9	1.52	1.18	0.78	0.6506	0.6612	0.9877	0.8125	0.3789	0.876
1-palmitoyl-2-oleoyl-GPC (16:0/18:1)	Lipid	Phosphatidylcholine (PC)	1539	26853-31-6;26853-31-6	0.97	0.93	0.96	0.4449	0.6392	0.7548	0.7008	0.3756	0.828
1-palmitoyl-2-linoleoyl-GPC (16:0/18:2)	Lipid	Phosphatidylcholine (PC)	1537	40811-94-7	0.99	0.94	0.96	0.5679	0.6995	0.8452	0.7646	0.3915	0.8526
1-palmitoyl-2-gamma-linolenoyl-GPC (16:0/18:3n6)*	Lipid	Phosphatidylcholine (PC)	100009154		1.02	0.92	0.9	0.462	0.7824	0.6282	0.714	0.4126	0.8011
1-palmitoyl-2-dihomo-linolenoyl-GPC (16:0/20:3n3 or 6)*	Lipid	Phosphatidylcholine (PC)	100008985		1	0.86	0.86	0.4297	0.5441	0.8458	0.6958	0.3409	0.8526
1-palmitoyl-2-arachidonoyl-GPC (16:0/20:4n6)	Lipid	Phosphatidylcholine (PC)	100008914	35418-58-7	0.75	0.62	0.82	0.0388	0.0046	0.3484	0.3939	0.0176	0.6831
1-palmitoyl-2-docosahexaenoyl-GPC (16:0/22:6)	Lipid	Phosphatidylcholine (PC)	100008915	59403-54-2	0.74	0.66	0.9	0.1237	0.079	0.807	0.5012	0.1007	0.8498
1-palmitoleoyl-2-linoleoyl-GPC (16:1/18:2)*	Lipid	Phosphatidylcholine (PC)	100009075		1.06	1.01	0.95	0.6169	0.9804	0.5822	0.7962	0.4764	0.781
1-palmitoleoyl-2-linolenoyl-GPC (16:1/18:3)*	Lipid	Phosphatidylcholine (PC)	100009345		1.21	1.18	0.97	0.9153	0.8775	0.96	0.9119	0.4431	0.871
1,2-distearoyl-GPC (18:0/18:0)	Lipid	Phosphatidylcholine (PC)	100000660	816-94-4	2.29	1.63	0.71	0.4713	0.2968	0.7298	0.7195	0.2282	0.8245
1-stearoyl-2-oleoyl-GPC (18:0/18:1)	Lipid	Phosphatidylcholine (PC)	100008904	56421-10-4	1.2	1.04	0.87	0.6316	0.9779	0.595	0.8062	0.4764	0.7852
1-stearoyl-2-linoleoyl-GPC (18:0/18:2)*	Lipid	Phosphatidylcholine (PC)	100008980		0.94	0.8	0.85	0.2789	0.3965	0.8007	0.6408	0.2772	0.8489
1-stearoyl-2-arachidonoyl-GPC (18:0/20:4)	Lipid	Phosphatidylcholine (PC)	100001869	35418-59-8	0.73	0.51	0.71	0.0742	0.0233	0.5739	0.4417	0.0469	0.781
1-stearoyl-2-docosahexaenoyl-GPC (18:0/22:6)	Lipid	Phosphatidylcholine (PC)	100008916	59403-52-0	0.81	0.69	0.85	0.1938	0.2093	0.9615	0.5761	0.186	0.871
1,2-dioleoyl-GPC (18:1/18:1)	Lipid	Phosphatidylcholine (PC)	100008905	4235-95-4	1.1	1.15	1.05	0.9094	0.4056	0.4507	0.9119	0.2814	0.7298
1-oleoyl-2-linoleoyl-GPC (18:1/18:2)*	Lipid	Phosphatidylcholine (PC)	100008981		1.08	1.02	0.94	0.9997	0.8769	0.8707	0.9119	0.4431	0.8583
1-oleoyl-2-docosahexaenoyl-GPC (18:1/22:6)*	Lipid	Phosphatidylcholine (PC)	100009130		0.84	0.69	0.82	0.1533	0.1271	0.9136	0.5469	0.1354	0.8665
1,2-dilinoleoyl-GPC (18:2/18:2)	Lipid	Phosphatidylcholine (PC)	100008903	998-06-1	1.11	1.01	0.91	0.6597	0.997	0.6471	0.8162	0.4764	0.8068
1-linoleoyl-2-linolenoyl-GPC (18:2/18:3)*	Lipid	Phosphatidylcholine (PC)	100009343		1.2	1.28	1.07	0.9058	0.5221	0.5835	0.9119	0.3311	0.781
1-linoleoyl-2-arachidonoyl-GPC (18:2/20:4n6)*	Lipid	Phosphatidylcholine (PC)	100009131		0.82	0.57	0.69	0.1341	0.0449	0.5648	0.5172	0.0694	0.781
1,2-dipalmitoyl-GPE (16:0/16:0)*	Lipid	Phosphatidylethanolamine (PE)	100009204		1.52	1.11	0.73	0.2737	0.5937	0.5503	0.6365	0.3558	0.781
1-palmitoyl-2-stearoyl-GPE (16:0/18:0)*	Lipid	Phosphatidylethanolamine (PE)	100009205		2.75	2.01	0.73	0.0574	0.0618	0.9698	0.438	0.0845	0.8748
1-palmitoyl-2-oleoyl-GPE (16:0/18:1)	Lipid	Phosphatidylethanolamine (PE)	1526	26662-94-2	1.3	0.99	0.76	0.9815	0.9191	0.9345	0.9119	0.459	0.8709
1-palmitoyl-2-linoleoyl-GPE (16:0/18:2)	Lipid	Phosphatidylethanolamine (PE)	100001870		1.08	0.79	0.73	0.6005	0.3822	0.7102	0.7822	0.2698	0.8245
1-palmitoyl-2-arachidonoyl-GPE (16:0/20:4)*	Lipid	Phosphatidylethanolamine (PE)	100008990		0.73	0.46	0.64	0.0704	0.0051	0.2357	0.4417	0.0183	0.6248
1-palmitoyl-2-docosahexaenoyl-GPE (16:0/22:6)*	Lipid	Phosphatidylethanolamine (PE)	100008991		0.91	0.62	0.68	0.3511	0.0355	0.1975	0.6692	0.0604	0.6064
1-stearoyl-2-oleoyl-GPE (18:0/18:1)	Lipid	Phosphatidylethanolamine (PE)	100001856		1.59	1.24	0.78	0.5004	0.5121	0.9846	0.7367	0.3259	0.876
1-stearoyl-2-linoleoyl-GPE (18:0/18:2)*	Lipid	Phosphatidylethanolamine (PE)	100008976		1.22	0.8	0.66	0.8617	0.4354	0.5239	0.8978	0.2914	0.7758
1-stearoyl-2-arachidonoyl-GPE (18:0/20:4)	Lipid	Phosphatidylethanolamine (PE)	100008977		0.81	0.42	0.52	0.1772	0.0046	0.0877	0.5626	0.0177	0.4331
1-stearoyl-2-docosahexaenoyl-GPE (18:0/22:6)*	Lipid	Phosphatidylethanolamine (PE)	100008992		0.94	0.66	0.7	0.4433	0.0859	0.3027	0.6999	0.1069	0.6672
1,2-dioleoyl-GPE (18:1/18:1)	Lipid	Phosphatidylethanolamine (PE)	100008906	4004-05-01	1.47	1.3	21:07:12	0.6493	0.4302	0.7235	0.8125	0.2895	0.8245
1-oleoyl-2-linoleoyl-GPE (18:1/18:2)*	Lipid	Phosphatidylethanolamine (PE)	100009078		1.17	0.85	0.73	0.8145	0.5806	0.738	0.882	0.3527	0.8245
1-oleoyl-2-arachidonoyl-GPE (18:1/20:4)*	Lipid	Phosphatidylethanolamine (PE)	100009219		0.92	0.55	0.6	0.3111	0.0327	0.2138	0.6645	0.0567	0.6136
1-oleoyl-2-docosahexaenoyl-GPE (18:1/22:6)*	Lipid	Phosphatidylethanolamine (PE)	100009220		1.06	0.78	0.73	0.7252	0.2837	0.4456	0.8404	0.2225	0.7289
1,2-dilinoleoyl-GPE (18:2/18:2)*	Lipid	Phosphatidylethanolamine (PE)	100009217		1.49	1.31	0.88	0.5916	0.3999	0.7459	0.7736	0.2785	0.8245
1,2-dipalmitoyl-GPS (16:0/16:0)	Lipid	Phosphatidylserine (PS)	100000654	145849-32-7	0.74	0.47	0.63	0.195	0.0614	0.5209	0.5761	0.0844	0.7758
1-stearoyl-2-oleoyl-GPS (18:0/18:1)	Lipid	Phosphatidylserine (PS)	100000639		1.02	0.63	0.62	0.528	0.1677	0.4222	0.7457	0.1615	0.7271
1-stearoyl-2-linoleoyl-GPS (18:0/18:2)	Lipid	Phosphatidylserine (PS)	100000642	322647-11-0	0.55	0.39	0.72	0.0129	0.009	0.8759	0.2892	0.0258	0.8589
1-stearoyl-2-arachidonoyl-GPS (18:0/20:4)	Lipid	Phosphatidylserine (PS)	100001872		0.45	0.26	0.57	0.01	0.0004	0.2105	0.2668	0.0043	0.6136
1,2-dipalmitoyl-GPG (16:0/16:0)	Lipid	Phosphatidylglycerol (PG)	100000652	200880-41-7	1.47	0.91	0.62	0.6624	0.6925	0.3852	0.8162	0.3906	0.7085
1-palmitoyl-2-oleoyl-GPG (16:0/18:1)	Lipid	Phosphatidylglycerol (PG)	100000641		0.97	0.73	0.76	0.3773	0.3239	0.9115	0.6753	0.2428	0.8657
1-stearoyl-2-oleoyl-GPG (18:0/18:1)	Lipid	Phosphatidylglycerol (PG)	100001866	322647-48-3	1.59	1.38	0.87	0.869	0.4079	0.4856	0.8993	0.2824	0.7558
1-palmitoyl-2-oleoyl-GPI (16:0/18:1)*	Lipid	Phosphatidylinositol (PI)	100009066		0.81	0.56	0.69	0.3957	0.0609	0.2632	0.6796	0.0841	0.6458
1-palmitoyl-2-arachidonoyl-GPI (16:0/20:4)*	Lipid	Phosphatidylinositol (PI)	100008993		0.67	0.4	0.59	0.0575	0.0096	0.4121	0.438	0.0266	0.7234
1-stearoyl-2-oleoyl-GPI (18:0/18:1)*	Lipid	Phosphatidylinositol (PI)	100009181		2.56	2.32	0.9	0.2492	0.0561	0.4003	0.6131	0.081	0.7171
1-stearoyl-2-linoleoyl-GPI (18:0/18:2)	Lipid	Phosphatidylinositol (PI)	100008994		1.44	1.19	0.83	0.9962	0.6427	0.6301	0.9119	0.3759	0.8011
1-oleoyl-2-linoleoyl-GPI (18:1/18:2)*	Lipid	Phosphatidylinositol (PI)	100008979		1.09	0.64	0.59	0.6768	0.1251	0.2342	0.8162	0.1344	0.6248
1-stearoyl-2-arachidonoyl-GPI (18:0/20:4)	Lipid	Phosphatidylinositol (PI)	100000616	383907-33-3	0.87	0.57	0.66	0.3059	0.0987	0.4918	0.6625	0.1149	0.7579
1-oleoyl-2-arachidonoyl-GPI (18:1/20:4) *	Lipid	Phosphatidylinositol (PI)	100010951		0.88	0.63	0.72	0.2293	0.1412	0.7675	0.6089	0.144	0.8306
1-palmitoyl-GPC (16:0)	Lipid	Lysophospholipid	100001263	17364-16-8	0.69	0.49	0.72	0.0161	0.0002	0.0703	0.3193	0.0019	0.4069
2-palmitoyl-GPC (16:0)*	Lipid	Lysophospholipid	100001562		0.64	0.44	0.69	0.0371	0.0007	0.1068	0.3939	0.0059	0.4773
1-palmitoleoyl-GPC (16:1)*	Lipid	Lysophospholipid	100001511		0.75	0.48	0.65	0.2805	0.0166	0.141	0.6416	0.0384	0.5216
2-palmitoleoyl-GPC (16:1)*	Lipid	Lysophospholipid	100001561		1.03	0.72	0.71	0.815	0.2572	0.155	0.882	0.2097	0.5479
1-stearoyl-GPC (18:0)	Lipid	Lysophospholipid	100001271	19420-57-6	0.68	0.51	0.74	0.0184	0.0029	0.4348	0.3193	0.0136	0.7271
1-oleoyl-GPC (18:1)	Lipid	Lysophospholipid	100001272	19420-56-5	0.74	0.5	0.68	0.1712	0.0101	0.1679	0.5626	0.0274	0.5618
1-linoleoyl-GPC (18:2)	Lipid	Lysophospholipid	100001395		0.8	0.4	0.5	0.2119	0.0045	0.0685	0.5887	0.0175	0.4035
1-linolenoyl-GPC (18:3)*	Lipid	Lysophospholipid	100005350		0.84	0.53	0.63	0.63	0.0569	0.1275	0.8056	0.0815	0.5017
1-arachidonoyl-GPC (20:4n6)*	Lipid	Lysophospholipid	100001551		0.65	0.26	0.4	0.0674	4.3978e-05	0.0049	0.4417	0.0011	0.1824
1-lignoceroyl-GPC (24:0)	Lipid	Lysophospholipid	100002873	325171-59-3	1.02	0.89	0.87	0.6378	0.7269	0.8981	0.8066	0.3993	0.8657
1-palmitoyl-GPE (16:0)	Lipid	Lysophospholipid	100001567	53862-35-4	0.73	0.51	0.7	0.0594	0.0027	0.1772	0.4417	0.013	0.57
1-stearoyl-GPE (18:0)	Lipid	Lysophospholipid	100001461	69747-55-3	0.79	0.51	0.64	0.1667	0.0168	0.2503	0.5626	0.0384	0.6336
2-stearoyl-GPE (18:0)*	Lipid	Lysophospholipid	100003901		0.66	0.42	0.64	0.0582	0.0128	0.4802	0.4386	0.0328	0.7558
1-oleoyl-GPE (18:1)	Lipid	Lysophospholipid	100001569	89576-29-4	0.82	0.57	0.69	0.2539	0.0442	0.3326	0.6131	0.069	0.6831
1-linoleoyl-GPE (18:2)*	Lipid	Lysophospholipid	100001570		0.9	0.54	0.6	0.2826	0.0458	0.3066	0.6443	0.0705	0.6672
1-arachidonoyl-GPE (20:4n6)*	Lipid	Lysophospholipid	100001571		0.65	0.34	0.53	0.0152	3.5933e-05	0.0227	0.3193	0.0011	0.2345
1-palmitoyl-GPS (16:0)*	Lipid	Lysophospholipid	100005805		0.42	0.37	0.88	0.0182	0.0257	0.876	0.3193	0.0487	0.8589
1-stearoyl-GPS (18:0)*	Lipid	Lysophospholipid	100004327		0.48	0.35	0.73	0.0029	0.0009	0.6437	0.2081	0.0062	0.8068
1-oleoyl-GPS (18:1)	Lipid	Lysophospholipid	100000630	326589-90-6	0.69	0.49	0.71	0.1987	0.0536	0.4711	0.5761	0.0793	0.7468
1-linoleoyl-GPS (18:2)*	Lipid	Lysophospholipid	100004606		0.59	0.33	0.55	0.0438	0.0079	0.4401	0.4044	0.0238	0.7271
1-palmitoyl-GPG (16:0)*	Lipid	Lysophospholipid	100005717		0.73	0.76	1.04	0.1171	0.261	0.6265	0.4977	0.2114	0.8011
1-stearoyl-GPG (18:0)	Lipid	Lysophospholipid	100001462		0.97	1.37	1.4	0.5316	0.2843	0.0809	0.7473	0.2225	0.4275
1-oleoyl-GPG (18:1)*	Lipid	Lysophospholipid	100005716		0.61	0.62	1.02	0.0124	0.0653	0.4375	0.2892	0.0885	0.7271
1-linoleoyl-GPG (18:2)*	Lipid	Lysophospholipid	100009227		0.53	0.51	0.96	0.0012	0.0038	0.6469	0.1749	0.0155	0.8068
1-palmitoyl-GPI (16:0)	Lipid	Lysophospholipid	100001655		0.45	0.27	0.6	0.0126	0.0009	0.2793	0.2892	0.0062	0.6551
1-stearoyl-GPI (18:0)	Lipid	Lysophospholipid	100000656	796963-93-4	0.74	0.38	0.51	0.1764	0.01	0.1608	0.5626	0.0273	0.5531
1-oleoyl-GPI (18:1)*	Lipid	Lysophospholipid	100001777		0.51	0.4	0.78	0.0611	0.0311	0.742	0.4417	0.055	0.8245
1-linoleoyl-GPI (18:2)*	Lipid	Lysophospholipid	100001778		0.58	0.36	0.62	0.2417	0.0243	0.2249	0.6131	0.048	0.6214
1-arachidonoyl-GPI (20:4)*	Lipid	Lysophospholipid	100001654		0.63	0.34	0.54	0.1302	0.0017	0.0566	0.5106	0.0101	0.3693
1-(1-enyl-palmitoyl)-2-oleoyl-GPE (P-16:0/18:1)*	Lipid	Plasmalogen	100009005		1.01	0.75	0.75	0.3867	0.3204	0.8908	0.6753	0.2417	0.8657
1-(1-enyl-palmitoyl)-2-linoleoyl-GPE (P-16:0/18:2)*	Lipid	Plasmalogen	100009069		0.84	1.02	1.22	0.1826	0.9685	0.175	0.5626	0.4752	0.569
1-(1-enyl-palmitoyl)-2-palmitoyl-GPC (P-16:0/16:0)*	Lipid	Plasmalogen	100009162		1.46	1.49	1.02	0.9191	0.3438	0.2732	0.9119	0.25	0.652
1-(1-enyl-palmitoyl)-2-palmitoleoyl-GPC (P-16:0/16:1)*	Lipid	Plasmalogen	100009160		1.49	2.39	1.61	0.5682	0.0091	0.0272	0.7646	0.0259	0.2571
1-(1-enyl-palmitoyl)-2-arachidonoyl-GPE (P-16:0/20:4)*	Lipid	Plasmalogen	100009002		0.68	0.45	0.66	0.0499	0.007	0.3781	0.4215	0.0221	0.7056
1-(1-enyl-palmitoyl)-2-oleoyl-GPC (P-16:0/18:1)*	Lipid	Plasmalogen	100009007		1.52	2.23	1.47	0.8327	0.1063	0.0582	0.8893	0.1199	0.3763
1-(1-enyl-stearoyl)-2-oleoyl-GPE (P-18:0/18:1)	Lipid	Plasmalogen	100008919	144371-68-6	1.63	1.36	0.84	0.9774	0.5071	0.4685	0.9119	0.325	0.7468
1-(1-enyl-palmitoyl)-2-arachidonoyl-GPC (P-16:0/20:4)*	Lipid	Plasmalogen	100009014		1.05	1.3	1.23	0.7278	0.276	0.1361	0.8421	0.2193	0.5149
1-(1-enyl-palmitoyl)-2-linoleoyl-GPC (P-16:0/18:2)*	Lipid	Plasmalogen	100009009		1.61	2.92	1.81	0.8693	0.0169	0.019	0.8993	0.0384	0.2345
1-(1-enyl-stearoyl)-2-arachidonoyl-GPE (P-18:0/20:4)*	Lipid	Plasmalogen	100008999		1.03	0.71	0.69	0.4958	0.3094	0.7203	0.7367	0.2358	0.8245
1-(1-enyl-palmitoyl)-GPC (P-16:0)*	Lipid	Lysoplasmalogen	100002875		0.83	0.92	1.1	0.3389	0.8769	0.399	0.6681	0.4431	0.7171
1-(1-enyl-palmitoyl)-GPE (P-16:0)*	Lipid	Lysoplasmalogen	100003000		0.66	0.51	0.78	0.0367	0.0122	0.6149	0.3939	0.0315	0.7996
1-(1-enyl-oleoyl)-GPE (P-18:1)*	Lipid	Lysoplasmalogen	100005372		0.76	0.62	0.81	0.2534	0.1481	0.739	0.6131	0.1485	0.8245
1-(1-enyl-stearoyl)-GPE (P-18:0)*	Lipid	Lysoplasmalogen	100003001		0.99	0.9	0.9	0.4322	0.6408	0.7356	0.6979	0.3756	0.8245
glycerol	Lipid	Glycerolipid Metabolism	1254	56-81-5	1.25	0.91	0.73	0.279	0.7475	0.145	0.6408	0.4039	0.5274
glycerol 3-phosphate	Lipid	Glycerolipid Metabolism	100000258	29849-82-9	0.96	1.38	1.43	0.6277	0.3533	0.1435	0.8055	0.2548	0.5266
glycerophosphoglycerol	Lipid	Glycerolipid Metabolism	100001619		1.09	1.23	1.12	0.1679	0.0028	0.0615	0.5626	0.0132	0.386
1-myristoylglycerol (14:0)	Lipid	Monoacylglycerol	100001618	75685-84-6	3.05	1.97	0.64	0.0732	0.0666	0.9608	0.4417	0.0899	0.871
1-palmitoylglycerol (16:0)	Lipid	Monoacylglycerol	100000827	542-44-9	1.12	1.03	0.92	0.9689	0.9627	0.9284	0.9119	0.4743	0.8709
1-palmitoleoylglycerol (16:1)*	Lipid	Monoacylglycerol	100008952		1.07	0.68	0.64	0.3237	0.5624	0.6643	0.6645	0.3475	0.8172
1-margaroylglycerol (17:0)	Lipid	Monoacylglycerol	100001429	68002-72-2	1.87	1.93	1.03	0.2941	0.153	0.6787	0.654	0.1522	0.818
1-oleoylglycerol (18:1)	Lipid	Monoacylglycerol	100000924	111-03-5	1.27	0.65	0.51	0.8772	0.6249	0.7253	0.902	0.3707	0.8245
1-linoleoylglycerol (18:2)	Lipid	Monoacylglycerol	100001040	2277-28-3	1.21	0.65	0.54	0.4573	0.4135	0.9366	0.7112	0.2846	0.8709
1-linolenoylglycerol (18:3)	Lipid	Monoacylglycerol	100001435	124151-74-2	1.66	0.69	0.42	0.9562	0.5687	0.5888	0.9119	0.3496	0.781
1-dihomo-linolenylglycerol (20:3)	Lipid	Monoacylglycerol	100006121		1.33	1.32	0.99	0.59	0.3076	0.6085	0.773	0.235	0.7946
1-arachidonylglycerol (20:4)	Lipid	Monoacylglycerol	100001433	35474-99-8	0.77	0.51	0.67	0.0894	0.0555	0.8048	0.4731	0.081	0.8498
1-docosahexaenoylglycerol (22:6)	Lipid	Monoacylglycerol	100001481		1.16	0.87	0.75	0.7553	0.8433	0.9047	0.8619	0.4343	0.8657
2-myristoylglycerol (14:0)	Lipid	Monoacylglycerol	100001408	27214-38-6	1.71	1.17	0.68	0.3468	0.5865	0.6731	0.6692	0.3527	0.818
2-palmitoylglycerol (16:0)	Lipid	Monoacylglycerol	100001048	23470-00-0	1.57	1.61	1.02	0.1134	0.0697	0.7941	0.4977	0.0925	0.8433
2-palmitoleoylglycerol (16:1)*	Lipid	Monoacylglycerol	100008953		1.5	0.94	0.63	0.9744	0.7077	0.6696	0.9119	0.393	0.818
2-oleoylglycerol (18:1)	Lipid	Monoacylglycerol	100000943	3443-84-3	1.3	0.94	0.72	0.8405	0.6891	0.8346	0.892	0.3893	0.8526
2-linoleoylglycerol (18:2)	Lipid	Monoacylglycerol	100000987	3443-82-1	1.2	0.7	0.58	0.6672	0.5233	0.8259	0.8162	0.3313	0.8526
2-arachidonoylglycerol (20:4)	Lipid	Monoacylglycerol	100000584	53847-30-6	0.88	0.67	0.76	0.1511	0.1568	0.9825	0.5469	0.1547	0.876
2-docosahexaenoylglycerol (22:6)*	Lipid	Monoacylglycerol	100006352		1.3	1.14	0.88	0.7628	0.7874	0.5499	0.8631	0.4138	0.781
diacylglycerol (14:0/18:1, 16:0/16:1) [2]*	Lipid	Diacylglycerol	100010935		0.63	0.27	0.42	0.0804	0.0204	0.5059	0.4492	0.0439	0.7704
diacylglycerol (16:1/18:2 [2], 16:0/18:3 [1])*	Lipid	Diacylglycerol	100010940		0.57	0.31	0.54	0.1678	0.0674	0.6143	0.5626	0.0901	0.7996
palmitoyl-oleoyl-glycerol (16:0/18:1) [2]*	Lipid	Diacylglycerol	100010917		0.89	0.4	0.45	0.442	0.0731	0.2666	0.6999	0.0959	0.6458
palmitoyl-linoleoyl-glycerol (16:0/18:2) [1]*	Lipid	Diacylglycerol	100009052		0.87	0.21	0.24	0.2973	0.0133	0.109	0.654	0.0335	0.4789
palmitoyl-linoleoyl-glycerol (16:0/18:2) [2]*	Lipid	Diacylglycerol	100009055		0.78	0.38	0.49	0.2969	0.0579	0.3465	0.654	0.0823	0.6831
palmitoleoyl-linoleoyl-glycerol (16:1/18:2) [1]*	Lipid	Diacylglycerol	100010930		0.49	0.29	0.6	0.0771	0.025	0.5819	0.4417	0.0484	0.781
palmitoyl-dihomo-linolenoyl-glycerol (16:0/20:3n3 or 6) [2]*	Lipid	Diacylglycerol	100010915		2.25	1.32	0.59	0.7768	0.791	0.9846	0.868	0.4145	0.876
palmitoyl-arachidonoyl-glycerol (16:0/20:4) [1]*	Lipid	Diacylglycerol	100010924		0.97	0.46	0.47	0.2948	0.0933	0.4887	0.654	0.1114	0.7558
palmitoyl-arachidonoyl-glycerol (16:0/20:4) [2]*	Lipid	Diacylglycerol	100010925		1	0.64	0.65	0.4945	0.1608	0.4394	0.7367	0.1565	0.7271
palmitoyl-docosahexaenoyl-glycerol (16:0/22:6) [1]*	Lipid	Diacylglycerol	100015618		1.37	0.75	0.55	0.797	0.294	0.4031	0.8809	0.227	0.7171
palmitoyl-docosahexaenoyl-glycerol (16:0/22:6) [2]*	Lipid	Diacylglycerol	100015619		1.08	0.94	0.87	0.9334	0.7746	0.6982	0.9119	0.4106	0.8245
stearoyl-linoleoyl-glycerol (18:0/18:2) [2]*	Lipid	Diacylglycerol	100010921		1.46	0.76	0.52	0.5655	0.6473	0.2827	0.7646	0.3761	0.6572
oleoyl-oleoyl-glycerol (18:1/18:1) [2]*	Lipid	Diacylglycerol	100010919		0.65	0.28	0.43	0.2581	0.0217	0.192	0.6146	0.0453	0.6003
oleoyl-linoleoyl-glycerol (18:1/18:2) [1]	Lipid	Diacylglycerol	100002989	106292-55-1	0.57	0.25	0.44	0.131	0.0116	0.2416	0.5106	0.0307	0.6295
oleoyl-linoleoyl-glycerol (18:1/18:2) [2]	Lipid	Diacylglycerol	100002990	104346-53-4	0.65	0.34	0.52	0.1896	0.0314	0.3438	0.5738	0.0553	0.6831
oleoyl-linolenoyl-glycerol (18:1/18:3) [2]*	Lipid	Diacylglycerol	100010944		0.51	0.33	0.66	0.0224	0.0184	0.9292	0.361	0.0404	0.8709
linoleoyl-linoleoyl-glycerol (18:2/18:2) [1]*	Lipid	Diacylglycerol	100010941		0.6	0.27	0.45	0.0453	0.0148	0.6049	0.4132	0.036	0.7932
linoleoyl-linoleoyl-glycerol (18:2/18:2) [2]*	Lipid	Diacylglycerol	100010942		0.75	0.34	0.46	0.2516	0.1047	0.6003	0.6131	0.1188	0.7898
linoleoyl-linolenoyl-glycerol (18:2/18:3) [2]*	Lipid	Diacylglycerol	100010927		0.63	0.29	0.46	0.0922	0.0225	0.4884	0.4801	0.0458	0.7558
stearoyl-arachidonoyl-glycerol (18:0/20:4) [1]*	Lipid	Diacylglycerol	100010949		0.71	0.33	0.46	0.2115	0.1132	0.7118	0.5887	0.1252	0.8245
stearoyl-arachidonoyl-glycerol (18:0/20:4) [2]*	Lipid	Diacylglycerol	100010950		0.74	0.46	0.62	0.3527	0.0894	0.4011	0.6692	0.1087	0.7171
oleoyl-arachidonoyl-glycerol (18:1/20:4) [2]*	Lipid	Diacylglycerol	100010937		1.14	0.77	0.68	0.8212	0.3298	0.4299	0.882	0.2439	0.7271
linoleoyl-arachidonoyl-glycerol (18:2/20:4) [1]*	Lipid	Diacylglycerol	100010922		1.88	1.12	0.6	0.364	0.9546	0.3718	0.6753	0.4715	0.7013
linoleoyl-arachidonoyl-glycerol (18:2/20:4) [2]*	Lipid	Diacylglycerol	100010923		1.19	1.06	0.89	0.8827	0.8724	0.7468	0.9023	0.4431	0.8245
sphinganine	Lipid	Sphingolipid Metabolism	313	3102-56-5	1.01	1.58	1.57	0.6647	0.0463	0.0131	0.8162	0.0711	0.2278
N-palmitoyl-sphinganine (d18:0/16:0)	Lipid	Sphingolipid Metabolism	100009028	5966-29-0	1.55	1.89	1.22	0.6357	0.0582	0.1281	0.8066	0.0823	0.5017
N-palmitoyl-sphingadienine (d18:2/16:0)*	Lipid	Sphingolipid Metabolism	100015609		0.77	0.47	0.62	0.1233	0.0252	0.4242	0.5012	0.0485	0.7271
myristoyl dihydrosphingomyelin (d18:0/14:0)*	Lipid	Sphingolipid Metabolism	100009038		1.41	2.33	1.66	0.8387	0.0996	0.055	0.8915	0.1156	0.3693
palmitoyl dihydrosphingomyelin (d18:0/16:0)*	Lipid	Sphingolipid Metabolism	100008954		1.13	1.39	1.23	0.5574	0.3614	0.1215	0.7613	0.2591	0.5005
behenoyl dihydrosphingomyelin (d18:0/22:0)*	Lipid	Sphingolipid Metabolism	100009026		1.98	1.36	0.69	0.4121	0.504	0.8715	0.6846	0.3236	0.8583
palmitoyl sphingomyelin (d18:1/16:0)	Lipid	Sphingolipid Metabolism	100002107	6254-89-3	0.82	0.75	0.92	0.0942	0.0746	0.9017	0.4834	0.0971	0.8657
stearoyl sphingomyelin (d18:1/18:0)	Lipid	Sphingolipid Metabolism	1538	85187-10-6;85187-10-6	0.85	0.75	0.88	0.5258	0.3334	0.7228	0.7452	0.2443	0.8245
behenoyl sphingomyelin (d18:1/22:0)*	Lipid	Sphingolipid Metabolism	100006294		1.43	0.6	0.42	0.7199	0.3165	0.4962	0.8399	0.2392	0.7625
tricosanoyl sphingomyelin (d18:1/23:0)*	Lipid	Sphingolipid Metabolism	100008955		1.53	0.33	0.22	0.4577	0.123	0.3878	0.7112	0.1333	0.7113
lignoceroyl sphingomyelin (d18:1/24:0)	Lipid	Sphingolipid Metabolism	100006298	60037-60-7	1.79	1.18	0.66	0.7953	0.6668	0.8572	0.8804	0.3802	0.8526
sphingomyelin (d18:1/14:0, d16:1/16:0)*	Lipid	Sphingolipid Metabolism	100004328		1.06	0.88	0.83	0.495	0.7107	0.7423	0.7367	0.3941	0.8245
sphingomyelin (d18:2/14:0, d18:1/14:1)*	Lipid	Sphingolipid Metabolism	100005985		1.08	0.85	0.79	0.9505	0.7558	0.6958	0.9119	0.4063	0.8245
sphingomyelin (d17:1/16:0, d18:1/15:0, d16:1/17:0)*	Lipid	Sphingolipid Metabolism	100006314	121999-58-4	0.72	0.49	0.68	0.0708	0.049	0.8525	0.4417	0.0749	0.8526
sphingomyelin (d18:2/16:0, d18:1/16:1)*	Lipid	Sphingolipid Metabolism	100004329		0.88	0.75	0.86	0.2535	0.4042	0.7408	0.6131	0.2809	0.8245
sphingomyelin (d18:1/17:0, d17:1/18:0, d19:1/16:0)	Lipid	Sphingolipid Metabolism	100008920	121999-64-2	0.99	0.68	0.69	0.3489	0.1965	0.701	0.6692	0.1779	0.8245
sphingomyelin (d18:1/18:1, d18:2/18:0)	Lipid	Sphingolipid Metabolism	100002106	108392-10-5	0.93	0.82	0.89	0.3241	0.2859	0.9304	0.6645	0.2226	0.8709
sphingomyelin (d18:1/20:0, d16:1/22:0)*	Lipid	Sphingolipid Metabolism	100006290		0.98	0.38	0.39	0.3508	0.091	0.4083	0.6692	0.1098	0.7216
sphingomyelin (d18:1/20:1, d18:2/20:0)*	Lipid	Sphingolipid Metabolism	100006292	222403-67-0	0.69	0.37	0.54	0.071	0.0065	0.2772	0.4417	0.0211	0.6551
sphingomyelin (d18:1/21:0, d17:1/22:0, d16:1/23:0)*	Lipid	Sphingolipid Metabolism	100009025		1.56	0.28	0.18	0.6711	0.1733	0.3188	0.8162	0.1645	0.6758
sphingomyelin (d18:1/22:1, d18:2/22:0, d16:1/24:1)*	Lipid	Sphingolipid Metabolism	100006295		0.9	0.4	0.45	0.1671	0.0883	0.7185	0.5626	0.1086	0.8245
sphingomyelin (d18:2/23:0, d18:1/23:1, d17:1/24:1)*	Lipid	Sphingolipid Metabolism	100008956		1.17	0.12	0.1	0.3529	0.1043	0.4482	0.6692	0.1187	0.7298
sphingomyelin (d18:1/24:1, d18:2/24:0)*	Lipid	Sphingolipid Metabolism	100005986	94359-13-4	0.9	0.42	0.47	0.2899	0.102	0.5268	0.6523	0.1168	0.7758
sphingomyelin (d18:2/24:1, d18:1/24:2)*	Lipid	Sphingolipid Metabolism	100008957		0.67	0.41	0.6	0.0617	0.0259	0.6742	0.4417	0.0488	0.818
sphingosine	Lipid	Sphingolipid Metabolism	297	123-78-4	0.71	0.53	0.74	0.0786	0.0183	0.4828	0.4429	0.0404	0.7558
phytosphingosine	Lipid	Sphingolipid Metabolism	469	554-62-1	1.07	0.62	0.58	0.9506	0.0891	0.0857	0.9119	0.1087	0.4331
sphingomyelin (d18:2/23:1)*	Lipid	Sphingolipid Metabolism	100015791		1.05	0.41	0.39	0.6349	0.101	0.213	0.8066	0.1161	0.6136
sphingomyelin (d18:2/24:2)*	Lipid	Sphingolipid Metabolism	100015789		0.64	0.39	0.61	0.009	5.0928e-05	0.0503	0.2668	0.0011	0.3507
sphingomyelin (d18:1/22:2, d18:2/22:1, d16:1/24:2)*	Lipid	Sphingolipid Metabolism	100006296		0.46	0.27	0.58	0.0043	0.0001	0.1862	0.2091	0.0018	0.5903
sphingomyelin (d18:0/20:0, d16:0/22:0)*	Lipid	Sphingolipid Metabolism	100015786		1.86	1.01	0.54	0.3989	0.9788	0.3915	0.68	0.4764	0.7142
sphingomyelin (d18:0/18:0, d19:0/17:0)*	Lipid	Sphingolipid Metabolism	100009027		1.7	1.87	1.1	0.9259	0.205	0.1555	0.9119	0.1841	0.5479
sphingomyelin (d17:2/16:0, d18:2/15:0)*	Lipid	Sphingolipid Metabolism	100015793		0.8	0.56	0.7	0.3297	0.1002	0.4645	0.6681	0.1156	0.7453
sphingomyelin (d18:2/18:1)*	Lipid	Sphingolipid Metabolism	100015788		0.93	0.43	0.46	0.3818	0.0563	0.2582	0.6753	0.081	0.6414
sphingomyelin (d18:1/19:0, d19:1/18:0)*	Lipid	Sphingolipid Metabolism	100015787		0.88	0.3	0.34	0.1977	0.0366	0.3672	0.5761	0.0608	0.6985
heptadecasphingosine (d17:1)	Lipid	Sphingolipid Metabolism	100015724	6918-48-5	0.44	0.34	0.76	0.1112	0.0499	0.6757	0.4977	0.0756	0.818
N-stearoyl-sphinganine (d18:0/18:0)*	Lipid	Sphingolipid Metabolism	922	2304-80-5	1	1.02	1.02	1	0.9145	0.9104	0.9119	0.4586	0.8657
sphingadienine	Lipid	Sphingolipid Metabolism	100015643	25696-03-1	0.71	0.52	0.74	0.1244	0.0216	0.3823	0.5012	0.0453	0.7079
glycosyl-N-tetracosadienoyl-sphingosine (d18:1/24:2)*	Lipid	Sphingolipid Metabolism	100015703		0.83	0.38	0.46	0.1072	0.0277	0.4971	0.4977	0.0512	0.7625
N-(2-hydroxypalmitoyl)-sphingosine (d18:1/16:0(2OH))	Lipid	Sphingolipid Metabolism	100015642	34839-02-6	1.09	0.84	0.77	0.7345	0.7536	0.9788	0.8484	0.4063	0.876
N-palmitoyl-sphingosine (d18:1/16:0)	Lipid	Ceramides	1518	24696-26-2	0.92	0.59	0.64	0.3168	0.0781	0.4039	0.6645	0.1003	0.7171
N-stearoyl-sphingosine (d18:1/18:0)*	Lipid	Ceramides	1547	104404-17-3	1.25	1.12	0.89	0.8999	0.9497	0.843	0.9119	0.4698	0.8526
ceramide (d18:1/14:0, d16:1/16:0)*	Lipid	Ceramides	100015735		1.16	0.85	0.73	0.7883	0.572	0.7549	0.8741	0.3505	0.828
ceramide (d18:1/17:0, d17:1/18:0)*	Lipid	Ceramides	100015737		2.52	1.05	0.42	0.1209	0.9395	0.1214	0.5012	0.4666	0.5005
ceramide (d18:2/24:1, d18:1/24:2)*	Lipid	Ceramides	100015744		0.71	0.36	0.51	0.0747	0.0083	0.3106	0.4417	0.0244	0.6706
glycosyl-N-palmitoyl-sphingosine (d18:1/16:0)	Lipid	Ceramides	100009272		0.8	0.6	0.75	0.1966	0.09	0.6536	0.5761	0.109	0.8103
glycosyl-N-stearoyl-sphingosine (d18:1/18:0)	Lipid	Ceramides	100001882		1.02	0.5	0.49	0.6498	0.1958	0.3716	0.8125	0.1779	0.7013
glycosyl-N-arachidoyl-sphingosine (d18:1/20:0)*	Lipid	Ceramides	100015714		0.99	0.42	0.43	0.6897	0.2057	0.3576	0.8213	0.1841	0.6902
lactosyl-N-palmitoyl-sphingosine (d18:1/16:0)	Lipid	Ceramides	100009030	4201-62-1	1.01	0.78	0.78	0.683	0.4254	0.681	0.8162	0.2877	0.8184
3-hydroxy-3-methylglutarate	Lipid	Mevalonate Metabolism	112	503-49-1	0.9	0.66	0.73	0.9017	0.2213	0.1601	0.9119	0.1895	0.5531
desmosterol	Lipid	Sterol	306	313-04-2	0.88	0.68	0.78	0.5755	0.1348	0.3164	0.7689	0.1407	0.6731
cholesterol	Lipid	Sterol	266	57-88-5	0.96	0.8	0.84	0.3221	0.3246	0.9955	0.6645	0.2429	0.876
7-alpha-hydroxy-3-oxo-4-cholestenoate (7-Hoca)	Lipid	Sterol	100001609	115538-85-7	0.72	0.59	0.82	0.1683	0.0301	0.37	0.5626	0.0541	0.7013
4-cholesten-3-one	Lipid	Sterol	100002227	601-57-0	0.52	0.51	0.98	0.0132	0.0418	0.5955	0.2892	0.0666	0.7852
corticosterone	Lipid	Corticosteroids	272	50-22-6	1.57	1.42	0.9	0.1492	0.4945	0.4142	0.5469	0.3191	0.7234
cholate	Lipid	Primary Bile Acid Metabolism	136	81-25-4	4.21	1.01	0.24	0.2049	0.8527	0.2541	0.5864	0.4374	0.6384
taurocholate	Lipid	Primary Bile Acid Metabolism	1648	145-42-6	0.84	0.86	1.03	0.9541	0.6507	0.6782	0.9119	0.3761	0.818
taurochenodeoxycholate	Lipid	Primary Bile Acid Metabolism	1629	6009-98-9	0.7	0.72	1.03	0.8802	0.543	0.6305	0.9023	0.3407	0.8011
beta-muricholate	Lipid	Primary Bile Acid Metabolism	100001066	2393-59-1	1.87	0.82	0.44	0.5401	0.572	0.2214	0.7502	0.3505	0.6203
alpha-muricholate	Lipid	Primary Bile Acid Metabolism	100001280	2393-58-0	3.81	0.99	0.26	0.4099	0.7687	0.2443	0.6846	0.4081	0.633
tauro-alpha-muricholate	Lipid	Primary Bile Acid Metabolism	100004064		1.05	0.9	0.86	0.7634	0.7818	0.5454	0.8631	0.4126	0.781
tauro-beta-muricholate	Lipid	Primary Bile Acid Metabolism	100001250	25696-60-0	0.86	0.81	0.94	0.9352	0.6693	0.5943	0.9119	0.381	0.7852
deoxycholate	Lipid	Secondary Bile Acid Metabolism	302	83-44-3	1.5	0.94	0.63	0.3886	0.8286	0.2607	0.6753	0.4287	0.6452
taurodeoxycholate	Lipid	Secondary Bile Acid Metabolism	1668	207737-97-1	0.73	0.96	1.31	0.7802	0.6248	0.825	0.868	0.3707	0.8526
ursodeoxycholate	Lipid	Secondary Bile Acid Metabolism	1135	128-13-2	1.81	0.51	0.28	0.3729	0.0885	0.009	0.6753	0.1086	0.2278
tauroursodeoxycholate	Lipid	Secondary Bile Acid Metabolism	100002912	14605-22-2	0.63	0.79	1.26	0.8074	0.4902	0.6384	0.882	0.3185	0.8065
taurohyodeoxycholic acid	Lipid	Secondary Bile Acid Metabolism	100003869	38411-85-7	0.83	1.07	1.29	0.8902	0.5824	0.6652	0.9059	0.3527	0.8172
AICA ribonucleotide	Nucleotide	Purine Metabolism, (Hypo)Xanthine/Inosine containing	216	3031-94-5	10.14	36.33	3.58	0.0025	5.2927e-07	0.003	0.2081	4.7909e-05	0.1406
inosine 5'-monophosphate (IMP)	Nucleotide	Purine Metabolism, (Hypo)Xanthine/Inosine containing	362	4691-65-0	49.22	141.29	2.87	0.3779	0.0672	0.3002	0.6753	0.0901	0.6672
inosine	Nucleotide	Purine Metabolism, (Hypo)Xanthine/Inosine containing	361	58-63-9	1.41	1.43	1.01	0.0854	0.094	0.9592	0.4663	0.1115	0.871
hypoxanthine	Nucleotide	Purine Metabolism, (Hypo)Xanthine/Inosine containing	171	68-94-0	0.97	0.84	0.87	0.7728	0.7593	0.5336	0.868	0.4067	0.781
xanthine	Nucleotide	Purine Metabolism, (Hypo)Xanthine/Inosine containing	1004	69-89-6	0.75	0.75	1	0.0197	0.0211	0.9745	0.333	0.045	0.8756
xanthosine	Nucleotide	Purine Metabolism, (Hypo)Xanthine/Inosine containing	100000299	146-80-5	1	1.15	1.15	0.9598	0.6082	0.5552	0.9119	0.3622	0.781
N1-methylinosine	Nucleotide	Purine Metabolism, (Hypo)Xanthine/Inosine containing	100001409	20245-33-4	0.75	0.75	1	0.2238	0.2737	0.8945	0.6048	0.2188	0.8657
2'-deoxyinosine	Nucleotide	Purine Metabolism, (Hypo)Xanthine/Inosine containing	100000135	890-38-0	1.23	1.91	1.55	0.3764	0.0035	0.0232	0.6753	0.0151	0.2345
urate	Nucleotide	Purine Metabolism, (Hypo)Xanthine/Inosine containing	1134	69-93-2;120K5305	0.5	0.55	1.1	0.0041	0.0249	0.436	0.2091	0.0484	0.7271
allantoin	Nucleotide	Purine Metabolism, (Hypo)Xanthine/Inosine containing	1002	97-59-6	0.69	0.85	1.23	0.0094	0.221	0.1193	0.2668	0.1895	0.5005
allantoic acid	Nucleotide	Purine Metabolism, (Hypo)Xanthine/Inosine containing	218	99-16-1	1	1	1	1	1	1	0.9119	0.4764	0.876
adenosine 5'-diphosphate (ADP)	Nucleotide	Purine Metabolism, Adenine containing	208	20398-34-9	1.6	1.47	0.91	0.4404	0.6763	0.7081	0.6999	0.3838	0.8245
adenosine 5'-monophosphate (AMP)	Nucleotide	Purine Metabolism, Adenine containing	209	149022-20-8	0.99	1.3	1.32	0.6149	0.9796	0.5795	0.7951	0.4764	0.781
adenosine 3'-monophosphate (3'-AMP)	Nucleotide	Purine Metabolism, Adenine containing	100001449	84-21-9	0.25	0.53	2.14	0.0047	0.1996	0.0762	0.2091	0.1802	0.419
adenosine 2'-monophosphate (2'-AMP)	Nucleotide	Purine Metabolism, Adenine containing	100001694	130-49-4	0.32	0.37	1.15	0.0091	0.035	0.5457	0.2668	0.06	0.781
adenosine 3',5'-cyclic monophosphate (cAMP)	Nucleotide	Purine Metabolism, Adenine containing	207	60-92-4	0.81	0.75	0.92	0.1089	0.2769	0.5712	0.4977	0.2194	0.781
adenosine-2',3'-cyclic monophosphate	Nucleotide	Purine Metabolism, Adenine containing	72	37063-35-7	1	1.52	1.52	1	0.3978	0.3754	0.9119	0.2775	0.7041
adenylosuccinate	Nucleotide	Purine Metabolism, Adenine containing	1303	19046-78-7	1.36	1.54	1.13	0.72	0.6524	0.9228	0.8399	0.3761	0.8709
adenosine	Nucleotide	Purine Metabolism, Adenine containing	798	58-61-7	1.14	1.4	1.23	0.7861	0.2112	0.3007	0.8731	0.186	0.6672
adenine	Nucleotide	Purine Metabolism, Adenine containing	880	73-24-5	1.32	1.51	1.14	0.1165	0.0135	0.2964	0.4977	0.0336	0.6672
N1-methyladenosine	Nucleotide	Purine Metabolism, Adenine containing	1242	15763-06-1	1.2	1.21	1.01	0.3638	0.2387	0.7708	0.6753	0.2001	0.8306
N6-methyladenosine	Nucleotide	Purine Metabolism, Adenine containing	213	1867-73-8	1.2	1.31	1.09	0.3684	0.1589	0.581	0.6753	0.1551	0.781
N6-carbamoylthreonyladenosine	Nucleotide	Purine Metabolism, Adenine containing	100001415	24719-82-2	1.13	1.38	1.22	0.6791	0.1632	0.297	0.8162	0.158	0.6672
2'-deoxyadenosine 5'-monophosphate	Nucleotide	Purine Metabolism, Adenine containing	100000485	653-63-4	0.63	0.78	1.25	0.3965	0.7426	0.5833	0.6796	0.4029	0.781
2'-deoxyadenosine	Nucleotide	Purine Metabolism, Adenine containing	211	16373-93-6	0.7	1.96	2.8	0.3422	0.0143	0.0008	0.6681	0.0352	0.0661
N6-succinyladenosine	Nucleotide	Purine Metabolism, Adenine containing	100001664	4542-23-8	1.04	1.23	1.18	0.9194	0.3939	0.4299	0.9119	0.2759	0.7271
guanosine 5'- monophosphate (5'-GMP)	Nucleotide	Purine Metabolism, Guanine containing	347	5550-12-09	1	3.93	1900-01-03 22:19:12	1	0.4371	0.4153	0.9119	0.292	0.7234
guanosine 3'-monophosphate (3'-GMP)	Nucleotide	Purine Metabolism, Guanine containing	100002704	117-68-0	0.2	0.3	1.47	0.0275	0.1091	0.4893	0.3889	0.122	0.7558
guanosine-2',3'-cyclic monophosphate	Nucleotide	Purine Metabolism, Guanine containing	74	15718-49-7	1	1	1	1	1	1	0.9119	0.4764	0.876
guanosine	Nucleotide	Purine Metabolism, Guanine containing	1099	118-00-3	2.58	1.79	0.69	0.1811	0.2851	0.7702	0.5626	0.2225	0.8306
guanine	Nucleotide	Purine Metabolism, Guanine containing	172	73-40-5	5.18	0.9	0.17	0.3733	0.7557	0.2115	0.6753	0.4063	0.6136
7-methylguanine	Nucleotide	Purine Metabolism, Guanine containing	100001456	578-76-7	0.97	0.94	0.97	0.8129	0.7289	0.9081	0.882	0.3993	0.8657
N2,N2-dimethylguanosine	Nucleotide	Purine Metabolism, Guanine containing	100001412	2140-67-2	1.04	0.95	0.91	0.7494	0.8757	0.8641	0.8615	0.4431	0.8539
2'-deoxyguanosine	Nucleotide	Purine Metabolism, Guanine containing	348	961-07-9	1.25	2.08	1.67	0.6818	0.005	0.0101	0.8162	0.0183	0.2278
guanosine 2'-monophosphate (2'-GMP)*	Nucleotide	Purine Metabolism, Guanine containing	100002733		0.35	0.83	2.36	0.1597	0.9318	0.1654	0.5626	0.4641	0.559
N-carbamoylaspartate	Nucleotide	Pyrimidine Metabolism, Orotate containing	1108	923-37-5	1	3.33	3.33	1	0.0931	0.0789	0.9119	0.1114	0.4235
dihydroorotate	Nucleotide	Pyrimidine Metabolism, Orotate containing	923	155-54-4	1	1.3	1.3	1	0.5873	0.5693	0.9119	0.3527	0.781
orotate	Nucleotide	Pyrimidine Metabolism, Orotate containing	445	50887-69-9	0.89	2.73	3.06	0.9618	0.0222	0.019	0.9119	0.0458	0.2345
orotidine	Nucleotide	Pyrimidine Metabolism, Orotate containing	100001416	314-50-1	1.1	1.29	1.17	0.3767	0.0519	0.2457	0.6753	0.077	0.6336
uridine 5'-triphosphate (UTP)	Nucleotide	Pyrimidine Metabolism, Uracil containing	871	19817-92-6	1	1.87	1.87	0.9953	0.2875	0.2677	0.9119	0.2229	0.6458
uridine 5'-diphosphate (UDP)	Nucleotide	Pyrimidine Metabolism, Uracil containing	870	21931-53-3	1.35	6.26	4.64	0.7077	0.0305	0.0563	0.8354	0.0541	0.3693
uridine 5'-monophosphate (UMP)	Nucleotide	Pyrimidine Metabolism, Uracil containing	869	3387-36-8	2	7.73	3.86	0.4423	0.0362	0.1479	0.6999	0.0607	0.5352
uridine 3'-monophosphate (3'-UMP)	Nucleotide	Pyrimidine Metabolism, Uracil containing	106	35170-0-7;35170-03-7	0.28	0.35	1.23	0.1977	0.349	0.7034	0.5761	0.2533	0.8245
uridine-2',3'-cyclic monophosphate	Nucleotide	Pyrimidine Metabolism, Uracil containing	75	40632-52-8	0.29	1.2	4.15	0.0183	0.6516	0.0043	0.3193	0.3761	0.1771
uridine	Nucleotide	Pyrimidine Metabolism, Uracil containing	535	58-96-8	1.07	1.2	1.12	0.5801	0.256	0.5346	0.7702	0.2097	0.781
uracil	Nucleotide	Pyrimidine Metabolism, Uracil containing	825	66-22-8	0.93	0.81	0.88	0.7512	0.2185	0.3335	0.8615	0.1895	0.6831
pseudouridine	Nucleotide	Pyrimidine Metabolism, Uracil containing	821	1445-07-4	0.84	1	1.18	0.2123	0.9605	0.2089	0.5887	0.4738	0.6128
5,6-dihydrouridine	Nucleotide	Pyrimidine Metabolism, Uracil containing	100001425	5627-05-04	0.98	0.98	1900-01-01	0.8707	0.9828	0.8823	0.8993	0.4764	0.8613
2'-O-methyluridine	Nucleotide	Pyrimidine Metabolism, Uracil containing	100010896	2140-76-3	1.18	1.64	1.39	0.4273	0.0756	0.2854	0.6936	0.0978	0.6572
5-methyluridine (ribothymidine)	Nucleotide	Pyrimidine Metabolism, Uracil containing	100001446	1463-10-1	0.74	0.72	0.97	0.2548	0.2132	0.908	0.6131	0.1864	0.8657
5,6-dihydrouracil	Nucleotide	Pyrimidine Metabolism, Uracil containing	1125	504-07-4	1.14	0.93	0.81	0.2538	0.5653	0.5459	0.6131	0.3487	0.781
2'-deoxyuridine	Nucleotide	Pyrimidine Metabolism, Uracil containing	536	951-78-0	1.04	1.09	1.05	0.7152	0.4636	0.6975	0.8395	0.3069	0.8245
3-ureidopropionate	Nucleotide	Pyrimidine Metabolism, Uracil containing	1053	462-88-4	0.85	1.04	1.23	0.4546	0.6511	0.2127	0.7112	0.3761	0.6136
beta-alanine	Nucleotide	Pyrimidine Metabolism, Uracil containing	244	56-41-7;107-95-9	1.15	1.07	0.93	0.3019	0.4917	0.7126	0.6621	0.3185	0.8245
N-acetyl-beta-alanine	Nucleotide	Pyrimidine Metabolism, Uracil containing	100002102	3025-95-4	0.96	0.96	1	0.8476	0.7955	0.9439	0.8941	0.4156	0.871
uridine 2'-monophosphate (2'-UMP)*	Nucleotide	Pyrimidine Metabolism, Uracil containing	100008975		0.14	0.47	3.46	0.3285	0.7782	0.1905	0.6681	0.4119	0.5992
cytidine 5'-monophosphate (5'-CMP)	Nucleotide	Pyrimidine Metabolism, Cytidine containing	282	63-37-6	1.21	1.82	1.51	0.319	0.0054	0.0451	0.6645	0.0191	0.341
cytidine 3'-monophosphate (3'-CMP)	Nucleotide	Pyrimidine Metabolism, Cytidine containing	105	84-52-6	0.15	0.5	3.42	0.0037	0.4345	0.0192	0.2091	0.2913	0.2345
cytidine 2',3'-cyclic monophosphate	Nucleotide	Pyrimidine Metabolism, Cytidine containing	73	15718-51-1	0.39	1.79	4.63	0.0134	0.1191	0.0001	0.2892	0.1306	0.039
cytidine	Nucleotide	Pyrimidine Metabolism, Cytidine containing	827	65-46-3	0.85	0.88	1.04	0.5127	0.6975	0.779	0.7409	0.391	0.8338
cytosine	Nucleotide	Pyrimidine Metabolism, Cytidine containing	881	71-30-7	0.71	0.65	0.92	0.0256	0.0092	0.6491	0.3864	0.026	0.8078
3-methylcytidine	Nucleotide	Pyrimidine Metabolism, Cytidine containing	100001466	21028-20-6	1.04	1.07	1.02	0.8247	0.6856	0.8472	0.882	0.3879	0.8526
5-methylcytidine	Nucleotide	Pyrimidine Metabolism, Cytidine containing	100000763	2140-61-6	0.9	0.75	0.83	0.5841	0.1422	0.3247	0.7711	0.1446	0.6799
N4-acetylcytidine	Nucleotide	Pyrimidine Metabolism, Cytidine containing	100001413	3768-18-1	1	1.49	1.49	0.7223	0.0514	0.0898	0.8399	0.0769	0.4331
2'-deoxycytidine	Nucleotide	Pyrimidine Metabolism, Cytidine containing	100000125	951-77-9	0.39	0.31	0.79	0.0404	0.0162	0.6728	0.3939	0.0381	0.818
2'-O-methylcytidine	Nucleotide	Pyrimidine Metabolism, Cytidine containing	100010895	2140-72-9	1.03	1.36	1.32	0.8823	0.1399	0.162	0.9023	0.1431	0.5531
cytidine 2'-monophosphate (2'-CMP)	Nucleotide	Pyrimidine Metabolism, Cytidine containing	100002303	27214-06-8	0.28	1.01	3.6	0.0172	0.8935	0.018	0.3193	0.4493	0.2345
thymidine	Nucleotide	Pyrimidine Metabolism, Thymine containing	872	50-89-5	1.02	1.48	1.45	0.9976	0.0239	0.0185	0.9119	0.0478	0.2345
thymine	Nucleotide	Pyrimidine Metabolism, Thymine containing	882	65-71-4	0.83	0.67	0.8	0.2928	0.2236	0.8578	0.654	0.1909	0.8526
5,6-dihydrothymine	Nucleotide	Pyrimidine Metabolism, Thymine containing	158	696-04-8	0.97	1.25	1.28	0.7217	0.2189	0.3545	0.8399	0.1895	0.6875
3-aminoisobutyrate	Nucleotide	Pyrimidine Metabolism, Thymine containing	1114	10569-72-9;214139-20-5	0.43	0.22	0.51	0.0768	0.0024	0.1271	0.4417	0.0122	0.5017
methylphosphate	Nucleotide	Purine and Pyrimidine Metabolism	100001805	7023-27-0	1.01	0.73	0.73	0.9436	0.2714	0.221	0.9119	0.2179	0.6203
SAICAR	Nucleotide	Purine and Pyrimidine Metabolism	100003469	3031-95-6	1.95	6.51	3.34	0.5285	0.0017	0.006	0.7457	0.0099	0.1902
quinolinate	Cofactors and Vitamins	Nicotinate and Nicotinamide Metabolism	182	89-00-9	0.82	0.33	0.41	0.0495	0.0054	0.323	0.4215	0.0191	0.6783
nicotinamide	Cofactors and Vitamins	Nicotinate and Nicotinamide Metabolism	432	98-92-0	1.04	1.08	1.04	0.6822	0.4949	0.7729	0.8162	0.3191	0.8313
nicotinamide ribonucleotide (NMN)	Cofactors and Vitamins	Nicotinate and Nicotinamide Metabolism	1312	1094-61-7	1.14	1.51	1.32	0.6364	0.0965	0.2037	0.8066	0.1136	0.6076
nicotinamide riboside	Cofactors and Vitamins	Nicotinate and Nicotinamide Metabolism	100001310	1341-23-7	3.09	4.1	1.33	0.2529	0.0213	0.1941	0.6131	0.0452	0.6011
nicotinamide adenine dinucleotide (NAD+)	Cofactors and Vitamins	Nicotinate and Nicotinamide Metabolism	1310	53-84-9	1.77	2.06	1.16	0.5617	0.1242	0.3048	0.7633	0.1339	0.6672
nicotinamide adenine dinucleotide reduced (NADH)	Cofactors and Vitamins	Nicotinate and Nicotinamide Metabolism	428	58-68-4;606-68-8	1.44	2.35	1.63	0.5132	0.0731	0.2191	0.7409	0.0959	0.6203
1-methylnicotinamide	Cofactors and Vitamins	Nicotinate and Nicotinamide Metabolism	55	1005-24-9	1	0.68	0.68	0.9769	0.2475	0.2371	0.9119	0.2055	0.6248
trigonelline (N'-methylnicotinate)	Cofactors and Vitamins	Nicotinate and Nicotinamide Metabolism	100001092	535-83-1	0.48	0.8	1.68	0.1016	0.7349	0.1678	0.4977	0.402	0.5618
N1-Methyl-2-pyridone-5-carboxamide	Cofactors and Vitamins	Nicotinate and Nicotinamide Metabolism	100001468	701-44-0	0.72	0.88	1.22	0.1151	0.6308	0.2421	0.4977	0.372	0.6295
N1-Methyl-4-pyridone-3-carboxamide	Cofactors and Vitamins	Nicotinate and Nicotinamide Metabolism	100001469	769-49-3	0.81	1.03	1.27	0.2024	0.8382	0.124	0.582	0.4323	0.5005
riboflavin (Vitamin B2)	Cofactors and Vitamins	Riboflavin Metabolism	500	83-88-5	0.75	0.51	0.68	0.2057	0.0121	0.158	0.5864	0.0315	0.5531
flavin adenine dinucleotide (FAD)	Cofactors and Vitamins	Riboflavin Metabolism	327	146-14-5;84366-81-4	0.86	0.83	0.96	0.2864	0.276	0.98	0.6487	0.2193	0.876
flavin mononucleotide (FMN)	Cofactors and Vitamins	Riboflavin Metabolism	100000251	130-40-5	0.97	0.87	0.9	0.5782	0.6019	0.971	0.7691	0.3596	0.8748
pantothenate	Cofactors and Vitamins	Pantothenate and CoA Metabolism	1024	137-08-6	0.94	0.84	0.89	0.7802	0.2848	0.4037	0.868	0.2225	0.7171
phosphopantetheine	Cofactors and Vitamins	Pantothenate and CoA Metabolism	100000328	NA	1.01	0.77	0.77	0.7087	0.5555	0.8197	0.8354	0.3456	0.8526
3'-dephosphocoenzyme A	Cofactors and Vitamins	Pantothenate and CoA Metabolism	100000138	3633-59-8	1.99	2.14	1.08	0.3629	0.2261	0.7456	0.6753	0.1921	0.8245
coenzyme A	Cofactors and Vitamins	Pantothenate and CoA Metabolism	270	85-61-0;18439-24-2	3.7	2.69	0.73	0.2701	0.1587	0.7377	0.6302	0.1551	0.8245
pantetheine	Cofactors and Vitamins	Pantothenate and CoA Metabolism	100001495	496-65-1	1.17	0.84	0.72	0.6989	0.7566	0.9355	0.8265	0.4063	0.8709
ascorbate (Vitamin C)	Cofactors and Vitamins	Ascorbate and Aldarate Metabolism	233	134-03-2	0.77	0.62	0.81	0.4223	0.1723	0.5441	0.692	0.1642	0.781
dehydroascorbate	Cofactors and Vitamins	Ascorbate and Aldarate Metabolism	301	490-83-5	0.98	0.63	0.64	0.3993	0.3314	0.8905	0.68	0.2439	0.8657
threonate	Cofactors and Vitamins	Ascorbate and Aldarate Metabolism	100001022	70753-61-6	0.43	0.52	1.21	0.0001	0.002	0.3084	0.0477	0.0107	0.6688
oxalate (ethanedioate)	Cofactors and Vitamins	Ascorbate and Aldarate Metabolism	100000841	144-62-7	0.6	0.52	0.87	0.1779	0.1581	0.9434	0.5626	0.1551	0.871
gulonate*	Cofactors and Vitamins	Ascorbate and Aldarate Metabolism	100001586	20246-53-1	1.06	1.25	1.19	0.5704	0.2732	0.5735	0.7649	0.2188	0.781
alpha-tocopherol	Cofactors and Vitamins	Tocopherol Metabolism	1105	59-02-9;10191-41-0	0.7	0.5	0.71	0.0713	0.0209	0.5533	0.4417	0.0447	0.781
biotin	Cofactors and Vitamins	Biotin Metabolism	251	58-85-5	1.1	1.49	1.35	0.7789	0.0841	0.1251	0.868	0.1053	0.5005
5-methyltetrahydrofolate (5MeTHF)	Cofactors and Vitamins	Folate Metabolism	1244	68703-91-3;68792-52-9	1.25	2.06	1.65	0.434	0.0286	0.1241	0.6979	0.0521	0.5005
dihydrobiopterin	Cofactors and Vitamins	Tetrahydrobiopterin Metabolism	100001506	6779-87-9	0.8	0.92	1.14	0.2382	0.7248	0.3807	0.6092	0.3993	0.7079
pterin	Cofactors and Vitamins	Pterin Metabolism	100004216	22363-60-4	1.13	2.27	2.02	0.6823	0.0002	0.0004	0.8162	0.0027	0.0612
heme	Cofactors and Vitamins	Hemoglobin and Porphyrin Metabolism	100001386	14875-96-8	3.4	3.64	1.07	0.0477	0.0059	0.349	0.4211	0.0204	0.6831
bilirubin (Z,Z)	Cofactors and Vitamins	Hemoglobin and Porphyrin Metabolism	1090	635-65-4	1.29	1.63	1.27	0.7735	0.1391	0.207	0.868	0.143	0.6103
biliverdin	Cofactors and Vitamins	Hemoglobin and Porphyrin Metabolism	250	55482-27-4;55482-27-4	1.56	1.92	1.23	0.5596	0.1203	0.2981	0.7619	0.1315	0.6672
thiamin (Vitamin B1)	Cofactors and Vitamins	Thiamine Metabolism	873	59-43-8	0.86	0.5	0.58	0.9351	0.0412	0.0397	0.9119	0.066	0.3106
thiamin monophosphate	Cofactors and Vitamins	Thiamine Metabolism	523	532-40-1	1.07	1.85	1.72	0.8175	0.003	0.0038	0.882	0.014	0.1671
thiamin diphosphate	Cofactors and Vitamins	Thiamine Metabolism	522	154-87-0	1.32	1.65	1.25	0.4877	0.1134	0.3378	0.7348	0.1252	0.6831
retinol (Vitamin A)	Cofactors and Vitamins	Vitamin A Metabolism	498	68-26-8	0.69	0.52	0.76	0.0372	0.028	0.894	0.3939	0.0513	0.8657
pyridoxamine	Cofactors and Vitamins	Vitamin B6 Metabolism	568	58052-48-5	0.84	0.6	0.72	0.824	0.2409	0.316	0.882	0.2014	0.6731
pyridoxamine phosphate	Cofactors and Vitamins	Vitamin B6 Metabolism	493	529-96-4	1.25	1.39	1.11	0.1872	0.0559	0.5068	0.5709	0.081	0.7704
pyridoxal	Cofactors and Vitamins	Vitamin B6 Metabolism	491	65-22-5	0.78	0.54	0.69	0.4159	0.017	0.0837	0.6846	0.0384	0.432
pyridoxate	Cofactors and Vitamins	Vitamin B6 Metabolism	100001121	82-82-6	0.65	0.47	0.73	0.0873	0.0187	0.4555	0.4693	0.0408	0.7342
hippurate	Xenobiotics	Benzoate Metabolism	100000014	495-69-2	0.62	0.5	0.81	0.2792	0.1717	0.7562	0.6408	0.164	0.8281
benzoate	Xenobiotics	Benzoate Metabolism	100000008	65-85-0	0.97	0.61	0.63	0.663	0.3287	0.5662	0.8162	0.2439	0.781
catechol sulfate	Xenobiotics	Benzoate Metabolism	100001605	4918-96-1	0.52	0.71	1.37	0.0561	0.1352	0.6377	0.438	0.1407	0.8065
4-vinylphenol sulfate	Xenobiotics	Benzoate Metabolism	100001755	2628-17-3	0.66	0.77	1.18	0.057	0.2458	0.4097	0.438	0.2046	0.7216
p-cresol sulfate	Xenobiotics	Benzoate Metabolism	100001315	3233-57-7	0.55	0.77	1.4	0.0271	0.3217	0.1766	0.3889	0.2421	0.57
3-(3-hydroxyphenyl)propionate sulfate	Xenobiotics	Benzoate Metabolism	100005391	86321-32-6	0.6	0.56	0.94	0.1086	0.1478	0.8609	0.4977	0.1485	0.853
3-hydroxyindolin-2-one	Xenobiotics	Food Component/Plant	100003823	61-71-2	0.99	1.6	1.61	0.9242	0.1837	0.1371	0.9119	0.171	0.5157
gluconate	Xenobiotics	Food Component/Plant	338	527-07-1	0.59	0.38	0.65	0.1236	0.0082	0.1988	0.5012	0.0242	0.6064
beta-guanidinopropanoate	Xenobiotics	Food Component/Plant	100001411	353-09-3	0.81	0.87	1.07	0.4175	0.1752	0.5565	0.6856	0.1651	0.781
galacturonate 1-phosphate	Xenobiotics	Food Component/Plant	100002678	103192-54-7	0.86	0.7	0.82	0.8353	0.4106	0.5173	0.8904	0.2837	0.7739
ergothioneine	Xenobiotics	Food Component/Plant	100002154	58511-63-0	0.77	0.84	1.08	0.4506	0.5809	0.8301	0.7081	0.3527	0.8526
erythritol	Xenobiotics	Food Component/Plant	100000846	149-32-6	0.97	0.75	0.77	0.7574	0.5581	0.3507	0.8619	0.3466	0.6831
ferulic acid 4-sulfate	Xenobiotics	Food Component/Plant	100005389	86321-29-1	0.44	0.87	1.99	0.1044	0.6299	0.2222	0.4977	0.372	0.6203
kojibiose	Xenobiotics	Food Component/Plant	100000928	2140-29-6	0.33	0.58	1.76	0.2275	0.5772	0.4884	0.6089	0.3524	0.7558
N-glycolylneuraminate	Xenobiotics	Food Component/Plant	100001491	1113-83-3	1.09	1.22	1.12	0.5111	0.2202	0.5423	0.7409	0.1895	0.781
stachydrine	Xenobiotics	Food Component/Plant	100001296	4136-37-2	1.02	2.25	2.21	0.8054	0.0744	0.0358	0.882	0.0971	0.293
tartarate	Xenobiotics	Food Component/Plant	100000295	87-69-4;6106-24-7	0.59	0.79	1.33	0.163	0.5826	0.366	0.5626	0.3527	0.6985
methyl glucopyranoside (alpha + beta)	Xenobiotics	Food Component/Plant	100005864		1.5	2.46	1.63	0.0632	0.0002	0.0218	0.4417	0.0024	0.2345
pyrraline	Xenobiotics	Food Component/Plant	100001767	74509-14-1	1.68	3.24	1.93	0.1478	0.0078	0.1607	0.5469	0.0238	0.5531
tartronate (hydroxymalonate)	Xenobiotics	Bacterial/Fungal	100000840	80-69-3	1.05	0.65	0.62	0.2564	0.1851	0.8355	0.6131	0.1718	0.8526
S-carboxymethyl-L-cysteine	Xenobiotics	Drug - Other	100002324	638-23-3	1.49	2.09	1.4	0.096	0.0011	0.0563	0.4857	0.0071	0.3693
sulfate*	Xenobiotics	Chemical	100002528	14808-79-8	0.89	1.24	1.39	0.395	0.1584	0.0218	0.6796	0.1551	0.2345
O-sulfo-L-tyrosine	Xenobiotics	Chemical	100005384		1.02	0.9	0.88	0.9861	0.567	0.5605	0.9119	0.3491	0.781
dimethyl sulfone	Xenobiotics	Chemical	100004284	67-71-0	0.62	0.59	0.94	0.2097	0.1741	0.9084	0.5887	0.1645	0.8657
glycerol 2-phosphate	Xenobiotics	Chemical	100001029	819-83-0	0.81	0.51	0.63	0.4113	0.0194	0.0956	0.6846	0.042	0.4388
succinimide	Xenobiotics	Chemical	100003696	123-56-8	0.92	0.62	0.67	0.6104	0.1055	0.2353	0.7922	0.1194	0.6248
1,2,3-benzenetriol sulfate (2)	Xenobiotics	Chemical	100006374		1.44	7.33	5.08	0.824	0.0006	0.0006	0.882	0.0052	0.0612
thioproline	Xenobiotics	Chemical	100009232	34592-47-4	0.92	1.07	1.16	0.6675	0.5945	0.3163	0.8162	0.3558	0.6731
