# Supplementary material for: Metabolic Response of Triple-Negative Breast Cancer to Folate Restriction
Source: Nutrients. 2021 May 13;13(5):1637. doi: 10.3390/nu13051637 (PMC8152779; doi:10.3390/nu13051637)
Supplement: Supplementary file 1 [file nutrients-13-01637-s001.zip › additional file 3 VIP scores.xlsx]

## Sheet: Sheet1
Additional file 3
MDA-MB-231 tumor random forest					Metabolite VIP
Biochemical Name	Super Pathway	Sub Pathway	Chemical ID	CAS	Ctrl/No FA	Supp/No FA	Supp/Ctrl
glycine	Amino Acid	Glycine, Serine and Threonine Metabolism	340	56-40-6	0.953884	1.0435	0.596021
N-acetylglycine	Amino Acid	Glycine, Serine and Threonine Metabolism	100001006	543-24-8	0.990369	1.34741	1.73367
sarcosine	Amino Acid	Glycine, Serine and Threonine Metabolism	1023	107-97-1	1.23009	0.990797	0.417997
dimethylglycine	Amino Acid	Glycine, Serine and Threonine Metabolism	806	1118-68-9	0.946995	0.968663	0.599854
betaine	Amino Acid	Glycine, Serine and Threonine Metabolism	799	107-43-7	0.763643	0.978544	1.28836
betaine aldehyde	Amino Acid	Glycine, Serine and Threonine Metabolism	1219	7758-31-8	1.30646	1.20341	0.452654
serine	Amino Acid	Glycine, Serine and Threonine Metabolism	503	56-45-1	1.68503	1.49957	1.91456
N-acetylserine	Amino Acid	Glycine, Serine and Threonine Metabolism	100001851	97-14-3	1.13804	1.36884	1.47274
threonine	Amino Acid	Glycine, Serine and Threonine Metabolism	564	72-19-5	0.982641	0.999588	0.612
N-acetylthreonine	Amino Acid	Glycine, Serine and Threonine Metabolism	100001274	17093-74-2	0.758321	0.789618	0.644088
homoserine	Amino Acid	Glycine, Serine and Threonine Metabolism	100000458	672-15-1	0.63702	0.86261	1.02817
alanine	Amino Acid	Alanine and Aspartate Metabolism	811	56-41-7	0.732574	0.905633	0.667257
N-acetylalanine	Amino Acid	Alanine and Aspartate Metabolism	1110	97-69-8	0.741263	0.894668	0.745556
aspartate	Amino Acid	Alanine and Aspartate Metabolism	234	56-84-8	0.803473	0.843901	0.644876
N-acetylaspartate (NAA)	Amino Acid	Alanine and Aspartate Metabolism	100000787	997-55-7;997-55-7	0.781987	1.08734	1.78936
asparagine	Amino Acid	Alanine and Aspartate Metabolism	917	70-47-3	1.08323	1.23335	1.43897
N-acetylasparagine	Amino Acid	Alanine and Aspartate Metabolism	100001257	4033-40-3	0.737444	1.23952	1.50694
glutamate	Amino Acid	Glutamate Metabolism	561	56-86-0	0.82728	0.863994	0.888306
glutamine	Amino Acid	Glutamate Metabolism	563	56-85-9	0.785871	1.16634	1.89271
N-acetylglutamate	Amino Acid	Glutamate Metabolism	100000282	5817-08-03	1.35747	1.49238	1.68831
N-acetylglutamine	Amino Acid	Glutamate Metabolism	100001253	2490-97-3	1.02931	1.4572	1.66078
4-hydroxyglutamate	Amino Acid	Glutamate Metabolism	100002544	2485-33-8	1.35223	1.36357	0.96523
gamma-carboxyglutamate	Amino Acid	Glutamate Metabolism	100002679	56271-99-9	1.33048	1.38758	1.44992
glutamate, gamma-methyl ester	Amino Acid	Glutamate Metabolism	100001103	1499-55-4;1499-55-4	0.743157	0.834732	0.866104
pyroglutamine*	Amino Acid	Glutamate Metabolism	100001540	2353-44-8	0.673653	0.183297	0.963023
N-acetyl-aspartyl-glutamate (NAAG)	Amino Acid	Glutamate Metabolism	100001612	3106-85-2	0.733515	1.23601	1.82234
beta-citrylglutamate	Amino Acid	Glutamate Metabolism	100003271	73590-26-8	0.988659	0.901386	0.940108
gamma-aminobutyrate (GABA)	Amino Acid	Glutamate Metabolism	141	56-12-2	0.984296	0.722526	0.474594
N-methyl-GABA	Amino Acid	Glutamate Metabolism	100003152	1119-48-8	0.841925	0.643959	0.969605
S-1-pyrroline-5-carboxylate	Amino Acid	Glutamate Metabolism	35	2906-39-0	0.916896	1.31317	1.02955
histidine	Amino Acid	Histidine Metabolism	355	5934-29-2	1.23721	1.09642	0.374974
1-methylhistidine	Amino Acid	Histidine Metabolism	100001051	332-80-9	1.08015	1.35911	1.40945
3-methylhistidine	Amino Acid	Histidine Metabolism	100000042	368-16-1	1.03976	1.36526	1.34212
N-acetylhistidine	Amino Acid	Histidine Metabolism	100001293	39145-52-3	0.835641	0.857081	0.0737707
N-acetyl-1-methylhistidine*	Amino Acid	Histidine Metabolism	100004299		0.889745	0.778434	1.0481
trans-urocanate	Amino Acid	Histidine Metabolism	537	104-98-3	1.1111	0.962206	0.463578
cis-urocanate	Amino Acid	Histidine Metabolism	100003425	7699-35-6	1.2992	0.996974	0.403899
imidazole propionate	Amino Acid	Histidine Metabolism	100003434	1074-59-5	0.786409	1.02334	1.24215
formiminoglutamate	Amino Acid	Histidine Metabolism	100002500	816-90-0	1.04511	0.754151	0.539502
imidazole lactate	Amino Acid	Histidine Metabolism	100000263	14403-45-3	1.01465	1.3412	1.68868
carnosine	Amino Acid	Histidine Metabolism	249	305-84-0	0.813553	0.712014	0.597092
anserine	Amino Acid	Histidine Metabolism	100000044	10030-52-1	0.811603	0.715515	0.48789
histamine	Amino Acid	Histidine Metabolism	354	51-45-6	1.14564	0.92053	0.617193
1-methylhistamine	Amino Acid	Histidine Metabolism	100001204	501-75-7	1.08846	0.765517	0.285859
1-methyl-4-imidazoleacetate	Amino Acid	Histidine Metabolism	100001208	2625-49-2	1.3005	1.07183	0.826337
4-imidazoleacetate	Amino Acid	Histidine Metabolism	100001207	645-65-8	1.13453	1.12914	0.369147
N-acetylhistamine	Amino Acid	Histidine Metabolism	100006123	673-49-4	0	0	0
lysine	Amino Acid	Lysine Metabolism	407	56-87-1	1.3399	1.16822	0.669998
N6-acetyllysine	Amino Acid	Lysine Metabolism	100001734	692-04-6	0.900235	0.823212	0.859042
N6,N6,N6-trimethyllysine	Amino Acid	Lysine Metabolism	189	23284-33-5	0.721275	0.718045	0.574982
5-hydroxylysine	Amino Acid	Lysine Metabolism	100000054	13204-98-3	0.837539	1.26249	1.95875
5-(galactosylhydroxy)-L-lysine	Amino Acid	Lysine Metabolism	100002462	32448-36-5	0.842443	1.27621	1.86866
saccharopine	Amino Acid	Lysine Metabolism	392	997-68-2	0.882486	1.14096	1.10414
2-aminoadipate	Amino Acid	Lysine Metabolism	381	542-32-5;1118-90-7	0.799335	1.24621	1.52173
glutarylcarnitine (C5-DC)	Amino Acid	Lysine Metabolism	100001593	102636-82-8	1.03362	0.973837	0.474517
pipecolate	Amino Acid	Lysine Metabolism	1025	4043-87-2	0.907744	1.26718	1.29951
6-oxopiperidine-2-carboxylate	Amino Acid	Lysine Metabolism	100004499	34622-39-4	0.741033	1.11559	1.54389
N-acetyl-cadaverine	Amino Acid	Lysine Metabolism	100002249	32343-73-0	0.696513	0.736957	0.546258
5-aminovalerate	Amino Acid	Lysine Metabolism	100000454	660-88-8	0.749766	1.04946	1.12052
N-trimethyl 5-aminovalerate	Amino Acid	Lysine Metabolism	100015962		0.795733	0.830176	0.458275
phenylalanine	Amino Acid	Phenylalanine Metabolism	460	63-91-2	1.22311	1.1997	0.707596
N-acetylphenylalanine	Amino Acid	Phenylalanine Metabolism	100001256	2018-61-3	0.818805	0.532636	1.53444
phenylpyruvate	Amino Acid	Phenylalanine Metabolism	241	156-06-9	1.36433	1.01248	0.563379
phenyllactate (PLA)	Amino Acid	Phenylalanine Metabolism	100000774	828-01-3	0.979052	1.32471	1.42271
tyrosine	Amino Acid	Tyrosine Metabolism	815	60-18-4	1.24384	1.23438	1.26996
N-acetyltyrosine	Amino Acid	Tyrosine Metabolism	100001104	537-55-3	1.14545	0.580648	1.22751
4-hydroxyphenylpyruvate	Amino Acid	Tyrosine Metabolism	1141	156-39-8	0.726526	0.461657	0.483036
3-(4-hydroxyphenyl)lactate	Amino Acid	Tyrosine Metabolism	240	6482-98-0	0.762161	1.19971	1.51451
phenol sulfate	Amino Acid	Tyrosine Metabolism	100001510	937-34-8	1.03548	0.625736	0.310468
phenol glucuronide	Amino Acid	Tyrosine Metabolism	100006679	17685-05-1	0.931938	0.739032	1.02287
3-methoxytyrosine	Amino Acid	Tyrosine Metabolism	1342	300-48-1	1.06392	1.26006	1.34783
o-Tyrosine	Amino Acid	Tyrosine Metabolism	100004290	2370-61-8	0.83727	0.855765	0.146119
p-cresol-glucuronide*	Amino Acid	Tyrosine Metabolism	100006191	17680-99-8	1.00365	0.624669	0.673647
N-formylphenylalanine	Amino Acid	Tyrosine Metabolism	100006056	13200-85-6	1.09932	0.960118	0.732772
4-hydroxycinnamate sulfate	Amino Acid	Tyrosine Metabolism	100006095	376374-66-2	1.07532	0.566491	1.02731
tryptophan	Amino Acid	Tryptophan Metabolism	565	73-22-3	0.7385	0.870222	0.907038
N-acetyltryptophan	Amino Acid	Tryptophan Metabolism	100001254	1218-34-4	0.852906	0.717461	0.513124
C-glycosyltryptophan	Amino Acid	Tryptophan Metabolism	100006379	180509-18-6	0.87269	1.21921	1.70868
kynurenine	Amino Acid	Tryptophan Metabolism	100000265	2922-83-0	1.0698	0.495554	0.414655
N-acetylkynurenine (2)	Amino Acid	Tryptophan Metabolism	100006378		0.881035	0.70269	0.872377
kynurenate	Amino Acid	Tryptophan Metabolism	98	492-27-3	1.07799	0.894067	0.680615
3-hydroxykynurenine	Amino Acid	Tryptophan Metabolism	100000986	2147-61-7	0.957855	0.785142	0.717474
xanthurenate	Amino Acid	Tryptophan Metabolism	100000015	59-007	0.943252	0.90872	0.947909
serotonin	Amino Acid	Tryptophan Metabolism	504	153-98-0	0.580506	0.862985	1.08184
5-hydroxyindoleacetate	Amino Acid	Tryptophan Metabolism	71	54-16-0	1.19545	0.546628	0.739122
indolelactate	Amino Acid	Tryptophan Metabolism	100000463	832-97-3	0.705275	0.918103	1.41987
indole-3-carboxylic acid	Amino Acid	Tryptophan Metabolism	100002185	771-50-6	0.676322	0.738494	0.81547
3-indoxyl sulfate	Amino Acid	Tryptophan Metabolism	100000467	2642-37-7	1.28512	0.621191	0.910468
leucine	Amino Acid	Leucine, Isoleucine and Valine Metabolism	397	61-90-5	1.38271	1.36215	1.34475
N-acetylleucine	Amino Acid	Leucine, Isoleucine and Valine Metabolism	1082	1188-21-2	0.58223	1.0709	1.61712
4-methyl-2-oxopentanoate	Amino Acid	Leucine, Isoleucine and Valine Metabolism	100000551	816-66-0	1.00422	0.865806	0.811495
alpha-hydroxyisocaproate	Amino Acid	Leucine, Isoleucine and Valine Metabolism	100000706	10303-64-7	1.13034	1.13448	1.45645
isovalerylglycine	Amino Acid	Leucine, Isoleucine and Valine Metabolism	100001452	16284-60-9	1.00042	0.809989	0.690865
isovalerylcarnitine (C5)	Amino Acid	Leucine, Isoleucine and Valine Metabolism	100001393	31023-24-2	0.806496	1.39116	1.78781
beta-hydroxyisovalerate	Amino Acid	Leucine, Isoleucine and Valine Metabolism	1442	625-08-1	0.752701	1.27823	1.60072
3-methylglutaconate	Amino Acid	Leucine, Isoleucine and Valine Metabolism	100002458	5746-90-7	0.909416	1.05137	0.856583
isoleucine	Amino Acid	Leucine, Isoleucine and Valine Metabolism	376	73-32-5	1.36781	1.30274	0.997067
N-acetylisoleucine	Amino Acid	Leucine, Isoleucine and Valine Metabolism	100001276	3077-46-1	0.550982	0.791382	1.00236
3-methyl-2-oxovalerate	Amino Acid	Leucine, Isoleucine and Valine Metabolism	100000036	1460-34-0;51829-07-3	1.08495	0.911529	0.402591
alpha-hydroxyisovalerate	Amino Acid	Leucine, Isoleucine and Valine Metabolism	100001300	600-37-3	1.17521	1.3681	1.70409
2-methylbutyrylcarnitine (C5)	Amino Acid	Leucine, Isoleucine and Valine Metabolism	100001509	31023-25-3	0.792163	0.884535	0.460597
tiglylcarnitine (C5:1-DC)	Amino Acid	Leucine, Isoleucine and Valine Metabolism	100001597	64191-86-2	0.769959	0.937363	0.331856
ethylmalonate	Amino Acid	Leucine, Isoleucine and Valine Metabolism	2054	601-75-2	1.01576	0.370298	1.38148
methylsuccinate	Amino Acid	Leucine, Isoleucine and Valine Metabolism	2051	498-21-5	0.974105	1.20657	0.847039
valine	Amino Acid	Leucine, Isoleucine and Valine Metabolism	566	72-18-4	1.18448	1.03978	0.610303
N-acetylvaline	Amino Acid	Leucine, Isoleucine and Valine Metabolism	1084	96-81-1	0.778263	0.709775	0.486249
3-methyl-2-oxobutyrate	Amino Acid	Leucine, Isoleucine and Valine Metabolism	100000936	3715-29-5	0.871569	0.677203	0.776112
2-hydroxy-3-methylvalerate	Amino Acid	Leucine, Isoleucine and Valine Metabolism	100001541	488-15-3	0.983337	0.870062	1.08856
isobutyrylcarnitine (C4)	Amino Acid	Leucine, Isoleucine and Valine Metabolism	100001055	25518-49-4	1.00027	1.46841	1.59499
3-hydroxyisobutyrate	Amino Acid	Leucine, Isoleucine and Valine Metabolism	111	2068-83-9	0.586741	1.29176	1.76795
2,3-dihydroxy-2-methylbutyrate	Amino Acid	Leucine, Isoleucine and Valine Metabolism	100010869	14868-24-7	1.30046	1.48862	1.8895
methionine	Amino Acid	Methionine, Cysteine, SAM and Taurine Metabolism	415	63-68-3	1.41239	1.37246	1.63639
N-acetylmethionine	Amino Acid	Methionine, Cysteine, SAM and Taurine Metabolism	1083	65-82-7	0.860995	1.12085	1.48987
N-formylmethionine	Amino Acid	Methionine, Cysteine, SAM and Taurine Metabolism	194	4289-98-9	1.00148	1.00083	0.444431
methionine sulfone	Amino Acid	Methionine, Cysteine, SAM and Taurine Metabolism	100004635	820-10-0	0.887784	1.09797	1.15952
methionine sulfoxide	Amino Acid	Methionine, Cysteine, SAM and Taurine Metabolism	100000039	3226-65-1	1.27814	1.08823	1.67414
N-acetylmethionine sulfoxide	Amino Acid	Methionine, Cysteine, SAM and Taurine Metabolism	100005463	108646-71-5	1.21648	1.19626	0.481509
S-adenosylmethionine (SAM)	Amino Acid	Methionine, Cysteine, SAM and Taurine Metabolism	1263	24346-00-7;86867-01-8;86867-0108	1.29753	1.25791	0.931287
S-adenosylhomocysteine (SAH)	Amino Acid	Methionine, Cysteine, SAM and Taurine Metabolism	197	979-92-0	0.774956	1.00635	1.1487
cystathionine	Amino Acid	Methionine, Cysteine, SAM and Taurine Metabolism	310	535-34-2	0.877051	0.899891	0.251858
cysteine	Amino Acid	Methionine, Cysteine, SAM and Taurine Metabolism	800	52-90-4;56-89-3	0.847326	0.889596	0.501067
S-methylcysteine	Amino Acid	Methionine, Cysteine, SAM and Taurine Metabolism	100002749	1187-84-4	0.819148	1.19952	1.40564
S-methylcysteine sulfoxide	Amino Acid	Methionine, Cysteine, SAM and Taurine Metabolism	100002927	6853-87-8	0.858008	0.977224	1.02812
cysteine sulfinic acid	Amino Acid	Methionine, Cysteine, SAM and Taurine Metabolism	100002113	207121-48-0	1.42103	1.3185	1.21307
hypotaurine	Amino Acid	Methionine, Cysteine, SAM and Taurine Metabolism	358	300-84-5	0.842846	0.883881	1.53039
taurine	Amino Acid	Methionine, Cysteine, SAM and Taurine Metabolism	512	107-35-7	0.728391	0.921622	1.30515
N-acetyltaurine	Amino Acid	Methionine, Cysteine, SAM and Taurine Metabolism	100005466		0.966605	0.458106	1.01494
taurocyamine	Amino Acid	Methionine, Cysteine, SAM and Taurine Metabolism	100001418	543-18-0	1.00362	1.35504	1.60337
arginine	Amino Acid	Urea cycle; Arginine and Proline Metabolism	231	1119-34-2	1.44053	1.45514	2.02168
argininosuccinate	Amino Acid	Urea cycle; Arginine and Proline Metabolism	232	156637-58-0	0.997978	1.31074	1.83711
urea	Amino Acid	Urea cycle; Arginine and Proline Metabolism	533	57-13-6	1.08016	0.483245	1.08085
ornithine	Amino Acid	Urea cycle; Arginine and Proline Metabolism	444	3184-13-2	1.21426	1.16013	1.91673
2-oxoarginine*	Amino Acid	Urea cycle; Arginine and Proline Metabolism	100002784	3715-10-04	1.43137	1.26893	0.656466
citrulline	Amino Acid	Urea cycle; Arginine and Proline Metabolism	391	372-75-8	1.25017	1.45121	1.13082
homoarginine	Amino Acid	Urea cycle; Arginine and Proline Metabolism	100000961	156-86-5	0.981336	0.945152	0.909824
homocitrulline	Amino Acid	Urea cycle; Arginine and Proline Metabolism	100000963	1190-49-4	0.856757	0.612274	1.13321
proline	Amino Acid	Urea cycle; Arginine and Proline Metabolism	480	147-85-3	0.744137	1.11025	1.20081
dimethylarginine (SDMA + ADMA)	Amino Acid	Urea cycle; Arginine and Proline Metabolism	100001810	102783-24-4	1.46763	1.45474	1.95774
N-acetylarginine	Amino Acid	Urea cycle; Arginine and Proline Metabolism	100001266	155-84-0	0.752845	0.906771	0.945528
N-acetylcitrulline	Amino Acid	Urea cycle; Arginine and Proline Metabolism	100001577	33965-42-3	0.92344	0.545083	1.33539
N-delta-acetylornithine	Amino Acid	Urea cycle; Arginine and Proline Metabolism	100004523		0.775243	0.77115	1.18021
trans-4-hydroxyproline	Amino Acid	Urea cycle; Arginine and Proline Metabolism	1001	51-35-4	0.738196	0.81658	1.32244
pro-hydroxy-pro	Amino Acid	Urea cycle; Arginine and Proline Metabolism	100001167	18684-24-7	1.12052	1.14194	1.2632
N-methylproline	Amino Acid	Urea cycle; Arginine and Proline Metabolism	100001956	475-11-6	0.917076	0.806239	1.0994
N-monomethylarginine	Amino Acid	Urea cycle; Arginine and Proline Metabolism	100004488	53308-83-1	1.46113	1.45101	1.94872
argininate*	Amino Acid	Urea cycle; Arginine and Proline Metabolism	100002769	157-07-3	0.719436	0.323734	0.853901
guanidinoacetate	Amino Acid	Creatine Metabolism	344	352-97-6	1.45038	1.33774	1.4221
creatine	Amino Acid	Creatine Metabolism	1221	57-00-1	1.02088	1.13166	0.91605
creatinine	Amino Acid	Creatine Metabolism	275	60-27-5	0.774843	0.939622	0.740096
creatine phosphate	Amino Acid	Creatine Metabolism	100000112	922-32-7	0.693418	0.271948	0.453006
putrescine	Amino Acid	Polyamine Metabolism	49	110-60-1	0.710948	0.963276	1.44122
spermidine	Amino Acid	Polyamine Metabolism	50	124-20-9	0.761418	1.08627	1.37138
N('1)-acetylspermidine	Amino Acid	Polyamine Metabolism	187	14278-49-0	1.4098	1.35164	0.258825
N1,N12-diacetylspermine	Amino Acid	Polyamine Metabolism	100002132	61345-83-3	1.11534	1.12769	1.29979
5-methylthioadenosine (MTA)	Amino Acid	Polyamine Metabolism	212	2457-80-9	1.30547	1.27424	0.719862
N-acetylputrescine	Amino Acid	Polyamine Metabolism	192	18233-70-0	0.983284	0.932582	0.555288
4-acetamidobutanoate	Amino Acid	Polyamine Metabolism	1113	3025-96-5	0.883626	1.03685	0.961513
1-methylguanidine	Amino Acid	Guanidino and Acetamido Metabolism	100000715	22661-87-6	0.642458	0.654987	0.96254
4-guanidinobutanoate	Amino Acid	Guanidino and Acetamido Metabolism	100000096	463-003;463-00-3	1.25027	1.08086	0.891623
guanidinosuccinate	Amino Acid	Guanidino and Acetamido Metabolism	100001212	6133-30-8	0	0	0
glutathione, reduced (GSH)	Amino Acid	Glutathione Metabolism	496	70-18-8	1.1064	0.718138	1.21272
glutathione, oxidized (GSSG)	Amino Acid	Glutathione Metabolism	448	103239-24-3	0.965612	0.976067	0.409658
cysteine-glutathione disulfide	Amino Acid	Glutathione Metabolism	100001437	13081-14-6	0.959004	0.896167	1.20094
S-methylglutathione	Amino Acid	Glutathione Metabolism	100001259	2922-56-7	0.954101	0.816825	1.02575
S-lactoylglutathione	Amino Acid	Glutathione Metabolism	1343	54398-03-7	0.750984	0.774813	0.830159
cysteinylglycine	Amino Acid	Glutathione Metabolism	278	19246-18-5	1.05756	0.745481	0.894792
5-oxoproline	Amino Acid	Glutathione Metabolism	1021	98-79-3	0.743538	0.693274	0.34798
2-aminobutyrate	Amino Acid	Glutathione Metabolism	1128	1492-24-6	0.722063	0.646648	0.869892
2-hydroxybutyrate/2-hydroxyisobutyrate	Amino Acid	Glutathione Metabolism	100008928		0.674043	0.477084	0.738256
ophthalmate	Amino Acid	Glutathione Metabolism	100001311	495-27-2	1.21643	1.3456	1.82488
4-hydroxy-nonenal-glutathione	Amino Acid	Glutathione Metabolism	100006240	99927-70-5	0.859653	0.889219	1.0106
gamma-glutamylglutamate	Peptide	Gamma-glutamyl Amino Acid	331	1116-22-9	0.846138	0.926817	1.06776
gamma-glutamylglutamine	Peptide	Gamma-glutamyl Amino Acid	1140	10148-81-9	0.773723	1.00543	1.23507
gamma-glutamylglycine	Peptide	Gamma-glutamyl Amino Acid	100001294	1948-29-4	0.69552	0.813022	0.619579
gamma-glutamylhistidine	Peptide	Gamma-glutamyl Amino Acid	1235	37460-15-4	0.875558	0.867066	0.418221
gamma-glutamylisoleucine*	Peptide	Gamma-glutamyl Amino Acid	100001485		0.986224	1.04387	0.712967
gamma-glutamylleucine	Peptide	Gamma-glutamyl Amino Acid	1268	2566-39-4	1.15337	1.1522	0.749717
gamma-glutamyl-alpha-lysine	Peptide	Gamma-glutamyl Amino Acid	100010901		0.696559	0.890621	1.02128
gamma-glutamyl-epsilon-lysine	Peptide	Gamma-glutamyl Amino Acid	100001262	17105-15-6	0.770753	1.28742	1.83289
gamma-glutamylmethionine	Peptide	Gamma-glutamyl Amino Acid	100001313	17663-87-5	0.708862	0.999095	1.25575
gamma-glutamylphenylalanine	Peptide	Gamma-glutamyl Amino Acid	100000491	7432-24-8	1.23032	1.12143	0.285508
gamma-glutamylthreonine	Peptide	Gamma-glutamyl Amino Acid	100001314	5652-48-2	0.696353	0.625726	0.244443
gamma-glutamyltryptophan	Peptide	Gamma-glutamyl Amino Acid	100001295	66471-20-3	0.702211	0.558334	0.393958
gamma-glutamyltyrosine	Peptide	Gamma-glutamyl Amino Acid	1102	7432-23-7	1.37949	1.12161	0.674326
gamma-glutamylvaline	Peptide	Gamma-glutamyl Amino Acid	100001126	2746-34-1	0.704545	0.568336	0.226393
alanylleucine	Peptide	Dipeptide	100001890	1638-60-4	0.726109	0.59183	0.285491
glycylisoleucine	Peptide	Dipeptide	100001790	19461-38-2	0.605884	0.452932	0.208443
glycylleucine	Peptide	Dipeptide	100001258	869-19-2	0.868475	0.688534	0.62861
glycylvaline	Peptide	Dipeptide	100000487	1963-21-9	0.864691	0.782273	0.356596
isoleucylglycine	Peptide	Dipeptide	100003169	868-28-0	1.0507	0.710356	1.10899
leucylalanine	Peptide	Dipeptide	100003179	7298-84-2	0.727464	0.455094	0.652237
leucylglycine	Peptide	Dipeptide	100003185	686-50-0	0.65989	0.373196	0.525109
phenylalanylalanine	Peptide	Dipeptide	100003589	3918-87-4	0.684668	0.741365	0.34819
phenylalanylglycine	Peptide	Dipeptide	100003588	721-90-4	0.74384	0.604858	0.87071
prolylglycine	Peptide	Dipeptide	100003674	2578-57-6	0.814438	1.20029	1.70351
threonylphenylalanine	Peptide	Dipeptide	100001125	16875-27-7	0.725216	0.694507	0.957198
tyrosylglycine	Peptide	Dipeptide	100003598	673-05-5	0.728204	0.5455	0.935652
valylglutamine	Peptide	Dipeptide	100003640	42854-54-6	0.749015	0.581148	0.577173
valylglycine	Peptide	Dipeptide	100003641	686-43-1	0.680484	0.721684	0.590759
valylleucine	Peptide	Dipeptide	100003210	22906-55-4	0.83312	0.74956	0.252088
leucylglutamine*	Peptide	Dipeptide	100003183		0.659945	0.645328	0.122958
Ac-Ser-Asp-Lys-Pro-OH	Peptide	Polypeptide	100003761	127103-11-1	0.83432	1.20759	1.01999
phenylacetylglycine	Peptide	Acetylated Peptides	100001275	500-98-1	1.05702	0.648873	0.615705
1,5-anhydroglucitol (1,5-AG)	Carbohydrate	Glycolysis, Gluconeogenesis, and Pyruvate Metabolism	100000580	154-58-5	0.711713	0.727474	1.03408
glucose	Carbohydrate	Glycolysis, Gluconeogenesis, and Pyruvate Metabolism	572	50-99-7	1.06315	1.25205	0.504688
glucose 6-phosphate	Carbohydrate	Glycolysis, Gluconeogenesis, and Pyruvate Metabolism	291	103192-55-8	1.26365	1.13505	0.423945
fructose-6-phosphate	Carbohydrate	Glycolysis, Gluconeogenesis, and Pyruvate Metabolism	1232	103213-47-4	1.26431	1.35151	1.57952
fructose 1,6-bisphosphate	Carbohydrate	Glycolysis, Gluconeogenesis, and Pyruvate Metabolism	1253	38099-82-0;103213-44-1	0.9914	1.1982	1.6927
dihydroxyacetone phosphate (DHAP)	Carbohydrate	Glycolysis, Gluconeogenesis, and Pyruvate Metabolism	309	102783-56-2	0.720039	0.958426	1.39881
2-phosphoglycerate	Carbohydrate	Glycolysis, Gluconeogenesis, and Pyruvate Metabolism	100000093	70195-25-4	0.799913	0.528599	0.387342
3-phosphoglycerate	Carbohydrate	Glycolysis, Gluconeogenesis, and Pyruvate Metabolism	132	80731-10-8	0.790002	0.389781	0.427641
phosphoenolpyruvate (PEP)	Carbohydrate	Glycolysis, Gluconeogenesis, and Pyruvate Metabolism	463	10526-80-4	0.755058	0.14129	0.436194
pyruvate	Carbohydrate	Glycolysis, Gluconeogenesis, and Pyruvate Metabolism	823	127-17-3	0.792297	0.825223	0.323926
lactate	Carbohydrate	Glycolysis, Gluconeogenesis, and Pyruvate Metabolism	482	79-33-4	0.994609	1.13723	1.18975
glycerate	Carbohydrate	Glycolysis, Gluconeogenesis, and Pyruvate Metabolism	1052	600-19-1	0.837102	0.431257	0.697363
6-phosphogluconate	Carbohydrate	Pentose Phosphate Pathway	100000341	921-62-0;53411-70-4	1.37836	1.28942	0.987043
ribose 1-phosphate	Carbohydrate	Pentose Phosphate Pathway	219	50-99-7;58459-37-3	1.32338	0.980864	0.0594232
5-phosphoribosyl diphosphate (PRPP)	Carbohydrate	Pentose Phosphate Pathway	166	108321-05-7	1.10859	1.02573	0.81895
sedoheptulose-7-phosphate	Carbohydrate	Pentose Phosphate Pathway	100001628	2646-35-7	1.32527	1.21621	0.627775
ribose	Carbohydrate	Pentose Metabolism	914	50-69-1	0.94771	1.12138	1.33004
ribitol	Carbohydrate	Pentose Metabolism	100000406	488-81-3	0.756303	0.844686	0.832422
ribonate	Carbohydrate	Pentose Metabolism	100001007	5336-08-03	0.700753	0.694785	0.200954
arabinose	Carbohydrate	Pentose Metabolism	828	28697-53-2	0.719339	0.983719	1.4452
arabitol/xylitol	Carbohydrate	Pentose Metabolism	100006430		0.750683	1.00815	1.65153
arabonate/xylonate	Carbohydrate	Pentose Metabolism	100006115		1.3255	1.31482	0.69745
sedoheptulose	Carbohydrate	Pentose Metabolism	100002619	3019-74-7	1.26807	1.20934	1.24115
ribulonate/xylulonate*	Carbohydrate	Pentose Metabolism	100019968		0.894398	1.04703	0.827382
maltohexaose	Carbohydrate	Glycogen Metabolism	100001448	34620-77-4	0.908838	0.624443	1.19014
maltopentaose	Carbohydrate	Glycogen Metabolism	100001447	34620-76-3	0	0	0
maltotetraose	Carbohydrate	Glycogen Metabolism	100000275	34612-38-9	0.908838	0.951116	1.38662
maltotriose	Carbohydrate	Glycogen Metabolism	100000276	1109-28-0	1.02425	1.28212	1.68915
maltose	Carbohydrate	Glycogen Metabolism	913	6363-53-7	1.31111	1.35494	1.59486
fructose	Carbohydrate	Fructose, Mannose and Galactose Metabolism	878	57-48-7	0.895385	1.3054	1.64626
mannitol/sorbitol	Carbohydrate	Fructose, Mannose and Galactose Metabolism	100001740		1.03059	0.822399	1.56428
mannose	Carbohydrate	Fructose, Mannose and Galactose Metabolism	803	3458-28-4	1.2247	1.31849	1.14102
galactitol (dulcitol)	Carbohydrate	Fructose, Mannose and Galactose Metabolism	1003	608-66-2	0.717866	0.993197	1.31596
galactose 1-phosphate	Carbohydrate	Fructose, Mannose and Galactose Metabolism	100000300	19046-60-7	1.11317	1.31706	1.51646
UDP-glucose	Carbohydrate	Nucleotide Sugar	1096	117756-22-6	1.02961	1.14794	1.2072
UDP-galactose	Carbohydrate	Nucleotide Sugar	100000298	2956-16-3;91183-98-1;137868-52-1	1.1637	1.06628	0.545056
UDP-glucuronate	Carbohydrate	Nucleotide Sugar	1097	28053-08-9;63700-19-6	0.942906	0.888955	1.10443
guanosine 5'-diphospho-fucose	Carbohydrate	Nucleotide Sugar	335	15839-70-0	0.951786	1.02541	0.949417
UDP-N-acetylglucosamine/galactosamine	Carbohydrate	Nucleotide Sugar	100002957		1.09951	1.08627	1.21385
cytidine 5'-monophospho-N-acetylneuraminic acid	Carbohydrate	Nucleotide Sugar	1223	3063-71-6	0.980782	1.23883	1.58015
glucuronate	Carbohydrate	Aminosugar Metabolism	100000257	207300-70-7	0.944544	0.919363	0.271369
N-acetylglucosamine 6-phosphate	Carbohydrate	Aminosugar Metabolism	1213	102029-88-9	1.34899	1.30738	0.511813
N-acetyl-glucosamine 1-phosphate	Carbohydrate	Aminosugar Metabolism	1212	31281-59-1	1.27368	1.34815	0.888486
N-acetylneuraminate	Carbohydrate	Aminosugar Metabolism	1162	131-48-6	0.737761	1.34797	1.85103
N-acetylglucosaminylasparagine	Carbohydrate	Aminosugar Metabolism	1215	2776-93-4	0.778177	0.860708	1.03594
erythronate*	Carbohydrate	Aminosugar Metabolism	100001320	88759-55-1	0.811291	0.938802	0.140014
N-acetylglucosamine/N-acetylgalactosamine	Carbohydrate	Aminosugar Metabolism	100006435		0.78808	0.721844	0.732567
N6-carboxymethyllysine	Carbohydrate	Advanced Glycation End-product	100001768	5746-04-03	0.645671	0.717924	0.736108
citrate	Energy	TCA Cycle	1124	77-92-9	0.740428	0.637735	0.471471
aconitate [cis or trans]	Energy	TCA Cycle	100001359		0.729526	0.643671	0.506475
isocitric lactone	Energy	TCA Cycle	100009239	4702-32-3	0.636493	0.536037	0.038224
alpha-ketoglutarate	Energy	TCA Cycle	93	305-72-6;328-50-7;22202-68-2	1.06578	1.02329	0.649954
succinylcarnitine (C4-DC)	Energy	TCA Cycle	100001948	256928-74-2	0.821799	1.25918	1.84531
succinate	Energy	TCA Cycle	252	110-15-6	1.13307	1.21113	0.775504
fumarate	Energy	TCA Cycle	330	100-17-8	0.866685	1.19718	1.35533
malate	Energy	TCA Cycle	409	6915-15-7	0.964342	1.10397	0.779496
itaconate	Energy	TCA Cycle	100000455	97-65-4	1.09302	1.00034	0.0674122
2-methylcitrate	Energy	TCA Cycle	90	6061-96-7	0.986572	1.22347	1.54186
mesaconate (methylfumarate)	Energy	TCA Cycle	100000446	498-24-8	0.893065	1.22044	1.0476
acetylphosphate	Energy	Oxidative Phosphorylation	1211	94249-01-1	1.07896	1.07865	0.413459
phosphate	Energy	Oxidative Phosphorylation	461	7664-38-2	0.882779	0.930915	0.635717
malonylcarnitine	Lipid	Fatty Acid Synthesis	100001526	853728-01-5	1.40477	1.39663	1.39448
caprate (10:0)	Lipid	Medium Chain Fatty Acid	888	112-37-8	0.66675	0.319789	1.03065
5-dodecenoate (12:1n7)	Lipid	Medium Chain Fatty Acid	100001232	2430-94-6	0.722272	0.698469	0.546237
myristate (14:0)	Lipid	Long Chain Fatty Acid	519	544-63-8	1.34623	1.17412	0.809681
myristoleate (14:1n5)	Lipid	Long Chain Fatty Acid	100001198	544-64-9	1.23162	0.915211	0.599
pentadecanoate (15:0)	Lipid	Long Chain Fatty Acid	980	1002-84-2;10002-84-2	1.55771	1.33382	0.653064
palmitate (16:0)	Lipid	Long Chain Fatty Acid	424	57-10-3	1.48567	1.44112	0.230041
palmitoleate (16:1n7)	Lipid	Long Chain Fatty Acid	452	373-49-9	1.38117	1.19864	0.647814
margarate (17:0)	Lipid	Long Chain Fatty Acid	891	506-12-7	1.34784	1.16055	0.65133
10-heptadecenoate (17:1n7)	Lipid	Long Chain Fatty Acid	100001278	29743-97-3	1.35894	1.18125	0.549925
stearate (18:0)	Lipid	Long Chain Fatty Acid	439	57-11-4	1.18571	1.2194	0.4049
oleate/vaccenate (18:1)	Lipid	Long Chain Fatty Acid	100008930		1.43487	1.31662	0.323462
nonadecanoate (19:0)	Lipid	Long Chain Fatty Acid	892	646-30-0	1.28778	1.07151	1.28166
10-nonadecenoate (19:1n9)	Lipid	Long Chain Fatty Acid	100001277	73033-09-7	1.37853	1.20836	0.866757
arachidate (20:0)	Lipid	Long Chain Fatty Acid	893	506-30-9	0.962826	0.782125	1.27407
eicosenoate (20:1)	Lipid	Long Chain Fatty Acid	100001335		0.988934	0.644714	1.08554
behenate (22:0)*	Lipid	Long Chain Fatty Acid	314	112-85-6	0.904217	0.802134	1.19126
erucate (22:1n9)	Lipid	Long Chain Fatty Acid	1087	112-86-7	0.81637	0.959634	1.29622
nervonate (24:1n9)*	Lipid	Long Chain Fatty Acid	100001231	506-37-6	0.858309	0.930723	0.853344
hexadecadienoate (16:2n6)	Lipid	Polyunsaturated Fatty Acid (n3 and n6)	100009394	28290-73-5	1.17139	0.763702	1.13705
stearidonate (18:4n3)	Lipid	Polyunsaturated Fatty Acid (n3 and n6)	100001229	111174-40-4	1.18665	0.871091	0.421605
eicosapentaenoate (EPA; 20:5n3)	Lipid	Polyunsaturated Fatty Acid (n3 and n6)	2050	10-2005-9;10417-94-4	0.967744	1.1974	0.777666
docosapentaenoate (n3 DPA; 22:5n3)	Lipid	Polyunsaturated Fatty Acid (n3 and n6)	100001181	2234-74-4	0.962771	1.24831	0.677626
docosahexaenoate (DHA; 22:6n3)	Lipid	Polyunsaturated Fatty Acid (n3 and n6)	100000665	6217-54-5	1.23326	1.34687	0.745582
docosatrienoate (22:3n3)	Lipid	Polyunsaturated Fatty Acid (n3 and n6)	100001195	59708-86-0	0.741925	0.717736	0.264042
nisinate (24:6n3)	Lipid	Polyunsaturated Fatty Acid (n3 and n6)	100015785	68378-49-4	1.1441	1.21951	0.541775
linoleate (18:2n6)	Lipid	Polyunsaturated Fatty Acid (n3 and n6)	180	60-33-3	1.50021	1.38688	0.288678
linolenate [alpha or gamma; (18:3n3 or 6)]	Lipid	Polyunsaturated Fatty Acid (n3 and n6)	100001337		1.39082	1.19456	0.396658
dihomo-linolenate (20:3n3 or n6)	Lipid	Polyunsaturated Fatty Acid (n3 and n6)	100001739	17046-59-2	0.999117	1.09978	0.371956
arachidonate (20:4n6)	Lipid	Polyunsaturated Fatty Acid (n3 and n6)	229	506-32-1	1.32321	1.45898	0.953651
adrenate (22:4n6)	Lipid	Polyunsaturated Fatty Acid (n3 and n6)	100001193	2091-25-0	1.14883	1.13881	0.217236
docosapentaenoate (n6 DPA; 22:5n6)	Lipid	Polyunsaturated Fatty Acid (n3 and n6)	100001580	25182-74-5	1.21753	1.35311	0.722596
docosadienoate (22:2n6)	Lipid	Polyunsaturated Fatty Acid (n3 and n6)	100001182	7370-49-2	0.835525	0.659281	1.04053
dihomo-linoleate (20:2n6)	Lipid	Polyunsaturated Fatty Acid (n3 and n6)	1231	2091-39-6	0.827571	0.471281	0.611409
mead acid (20:3n9)	Lipid	Polyunsaturated Fatty Acid (n3 and n6)	100001472	20590-32-3	1.1313	0.761673	0.96601
docosatrienoate (22:3n6)*	Lipid	Polyunsaturated Fatty Acid (n3 and n6)	100015762		0.716595	1.21275	1.13848
15-methylpalmitate (i17:0)	Lipid	Fatty Acid, Branched	100002945		1.35303	1.0969	0.957026
17-methylstearate (i19:0)	Lipid	Fatty Acid, Branched	100002356	2724-59-6	1.21214	1.08987	1.1409
glutarate (C5-DC)	Lipid	Fatty Acid, Dicarboxylate	339	110-94-1	0.630288	0.700536	0.634499
2-hydroxyglutarate	Lipid	Fatty Acid, Dicarboxylate	100002070	40951-21-1	1.1657	1.07191	1.42448
2-hydroxyadipate	Lipid	Fatty Acid, Dicarboxylate	100001153	18294-85-4	1.08077	0.942373	1.68925
3-hydroxyadipate*	Lipid	Fatty Acid, Dicarboxylate	100004396		1.24842	0.712204	0.925201
maleate	Lipid	Fatty Acid, Dicarboxylate	100000707	110-16-7	1.07991	0.881892	0.229945
azelate (C9-DC)	Lipid	Fatty Acid, Dicarboxylate	2029	123-99-9	0.836935	1.19509	1.19778
sebacate (C10-DC)	Lipid	Fatty Acid, Dicarboxylate	100001211	111-20-6	1.03197	1.09287	0.727121
hexadecanedioate (C16-DC)	Lipid	Fatty Acid, Dicarboxylate	100001614	505-54-4	0.857187	0.878341	0.275103
hexadecenedioate (C16:1-DC)*	Lipid	Fatty Acid, Dicarboxylate	100019975		0.857157	0.297238	0.44851
2-aminoheptanoate	Lipid	Fatty Acid, Amino	100004542	1115-90-8	0.692372	0.433888	0.637178
2-aminooctanoate	Lipid	Fatty Acid, Amino	100004227	644-90-6	0.994268	1.13506	0.642038
1-dihomo-linoleoylglycerol (20:2)	Lipid	Fatty Acid, Keto	100001483		0.728589	0.832528	1.16073
butyrylcarnitine (C4)	Lipid	Fatty Acid Metabolism (also BCAA Metabolism)	100001054	25576-40-3	1.30108	1.50271	1.62911
butyrylglycine	Lipid	Fatty Acid Metabolism (also BCAA Metabolism)	100001151	20208-73-5	0.787232	0.765116	1.17644
propionylcarnitine (C3)	Lipid	Fatty Acid Metabolism (also BCAA Metabolism)	100001162	17298-37-2	1.0832	1.30225	0.838344
methylmalonate (MMA)	Lipid	Fatty Acid Metabolism (also BCAA Metabolism)	418	516-05-2	0.785297	0.790727	0.519046
isocaproylglycine	Lipid	Fatty Acid Metabolism(Acyl Glycine)	100019816		0.91641	0.90681	1.05314
hexanoylglycine	Lipid	Fatty Acid Metabolism(Acyl Glycine)	100001527	24003-67-6	0.983774	0.956011	0.940809
3,4-methylene heptanoylglycine	Lipid	Fatty Acid Metabolism(Acyl Glycine)	100010861		1.18592	0.857566	0.760541
N-palmitoylglycine	Lipid	Fatty Acid Metabolism(Acyl Glycine)	100003686	2441-41-0	0.839103	0.40093	0.581362
N-oleoylglycine	Lipid	Fatty Acid Metabolism(Acyl Glycine)	100003687	2601-90-3	0	0	0
acetylcarnitine (C2)	Lipid	Fatty Acid Metabolism(Acyl Carnitine)	100000802	5080-50-2	0.812546	1.0386	0.846183
3-hydroxybutyrylcarnitine (1)	Lipid	Fatty Acid Metabolism(Acyl Carnitine)	100003926		0.713032	0.72567	0.79393
3-hydroxybutyrylcarnitine (2)	Lipid	Fatty Acid Metabolism(Acyl Carnitine)	100009271		0.94649	1.10423	1.0576
hexanoylcarnitine (C6)	Lipid	Fatty Acid Metabolism(Acyl Carnitine)	100000781	6920-35-0	1.1926	1.50326	1.63331
octanoylcarnitine (C8)	Lipid	Fatty Acid Metabolism(Acyl Carnitine)	100001247	3671-77-0	1.01651	1.45703	1.70831
decanoylcarnitine (C10)	Lipid	Fatty Acid Metabolism(Acyl Carnitine)	100001251	1492-27-9	0.890731	1.32081	1.55167
cis-4-decenoylcarnitine (C10:1)	Lipid	Fatty Acid Metabolism(Acyl Carnitine)	100002259	98930-66-6	0	0.494416	0.704982
laurylcarnitine (C12)	Lipid	Fatty Acid Metabolism(Acyl Carnitine)	100001392	25518-54-1	0.95144	1.24628	1.22008
myristoylcarnitine (C14)	Lipid	Fatty Acid Metabolism(Acyl Carnitine)	100001270	18822-89-4	0.975131	1.35357	0.876662
palmitoylcarnitine (C16)	Lipid	Fatty Acid Metabolism(Acyl Carnitine)	100000776	6865-14-1	0.738727	1.03337	0.759997
palmitoleoylcarnitine (C16:1)*	Lipid	Fatty Acid Metabolism(Acyl Carnitine)	100009406		1.08809	1.32241	0.50129
stearoylcarnitine (C18)	Lipid	Fatty Acid Metabolism(Acyl Carnitine)	100001391	18822-91-8	0.739305	0.815548	0.92091
linoleoylcarnitine (C18:2)*	Lipid	Fatty Acid Metabolism(Acyl Carnitine)	100003151	36816-10-1	0.979231	1.21074	0.110712
linolenoylcarnitine (C18:3)*	Lipid	Fatty Acid Metabolism(Acyl Carnitine)	100015831		1.10692	1.226	0.402932
3-Hydroxyoleylcarnitine	Lipid	Fatty Acid Metabolism(Acyl Carnitine)	100019801		0.702291	0.801397	0.619723
oleoylcarnitine (C18:1)	Lipid	Fatty Acid Metabolism(Acyl Carnitine)	100001501	38677-66-6	0.87468	1.26714	0.736306
myristoleoylcarnitine (C14:1)*	Lipid	Fatty Acid Metabolism(Acyl Carnitine)	100006051	889848-55-9	1.15669	1.34375	0.539916
adipoylcarnitine (C6-DC)	Lipid	Fatty Acid Metabolism(Acyl Carnitine)	100006614		0.899578	0.587143	1.22628
arachidoylcarnitine (C20)*	Lipid	Fatty Acid Metabolism(Acyl Carnitine)	100015833		1.06217	0.836364	1.06121
arachidonoylcarnitine (C20:4)	Lipid	Fatty Acid Metabolism(Acyl Carnitine)	100015837		0.997144	1.14873	0.23237
adrenoylcarnitine (C22:4)*	Lipid	Fatty Acid Metabolism(Acyl Carnitine)	100015850		1.04811	1.25761	0.784898
behenoylcarnitine (C22)*	Lipid	Fatty Acid Metabolism(Acyl Carnitine)	100015832		1.06693	0.76001	1.02016
dihomo-linolenoylcarnitine (20:3n3 or 6)*	Lipid	Fatty Acid Metabolism(Acyl Carnitine)	100015840		1.06858	1.35892	0.611737
dihomo-linoleoylcarnitine (C20:2)*	Lipid	Fatty Acid Metabolism(Acyl Carnitine)	100015839		0.959216	1.42142	1.14232
eicosenoylcarnitine (C20:1)*	Lipid	Fatty Acid Metabolism(Acyl Carnitine)	100015838		0.774333	1.15904	0.907909
erucoylcarnitine (C22:1)*	Lipid	Fatty Acid Metabolism(Acyl Carnitine)	100015841		0.992515	0.974989	1.16748
docosatrienoylcarnitine (C22:3)*	Lipid	Fatty Acid Metabolism(Acyl Carnitine)	100015849		1.10193	1.34973	0.989437
docosapentaenoylcarnitine (C22:5n3)*	Lipid	Fatty Acid Metabolism(Acyl Carnitine)	100015851		1.09561	1.13603	0.57982
lignoceroylcarnitine (C24)*	Lipid	Fatty Acid Metabolism(Acyl Carnitine)	100015834		0.944835	0.827925	1.01676
margaroylcarnitine (C17)*	Lipid	Fatty Acid Metabolism(Acyl Carnitine)	100004054	106182-29-0	0.760483	0.88203	0.924466
nervonoylcarnitine (C24:1)*	Lipid	Fatty Acid Metabolism(Acyl Carnitine)	100015846		1.08923	0.95699	1.04158
ximenoylcarnitine (C26:1)*	Lipid	Fatty Acid Metabolism(Acyl Carnitine)	100015836		1.07146	0.700942	0.74221
pentadecanoylcarnitine (C15)*	Lipid	Fatty Acid Metabolism(Acyl Carnitine)	100015842		0.766681	1.13923	0.909773
docosapentaenoylcarnitine (C22:5n6)*	Lipid	Fatty Acid Metabolism(Acyl Carnitine)	100015852		1.03789	1.13135	0.657995
3-Hydroxyhexadecanoylcarnitine	Lipid	Fatty Acid Metabolism(Acyl Carnitine)	100019800		0.828917	1.05505	1.00243
isocaproylcarnitine	Lipid	Fatty Acid Metabolism(Acyl Carnitine)	100016063		1.01797	1.09579	0.762827
deoxycarnitine	Lipid	Carnitine Metabolism	100001662	6249-56-5	0.736495	0.760091	0.336468
carnitine	Lipid	Carnitine Metabolism	100000007	461-05-2	0.805059	0.859051	0.775464
3-hydroxybutyrate (BHBA)	Lipid	Ketone Bodies	254	625-72-9	0.737627	0.865909	1.0194
palmitoylcholine	Lipid	Fatty Acid Metabolism (Acyl Choline)	100009233		0.856462	1.25503	0.878171
oleoylcholine	Lipid	Fatty Acid Metabolism (Acyl Choline)	100009331		0.729963	1.30539	1.04134
linoleoylcholine*	Lipid	Fatty Acid Metabolism (Acyl Choline)	100015760		0.855368	0.664322	0.958236
4-hydroxybutyrate (GHB)	Lipid	Fatty Acid, Monohydroxy	100001507	502-85-2	0.845019	0.985693	0.868953
2-hydroxypalmitate	Lipid	Fatty Acid, Monohydroxy	100001579	764-67-0	1.39868	0.802835	1.38152
2-hydroxystearate	Lipid	Fatty Acid, Monohydroxy	1239	629-22-1	1.19941	0.818634	0.816363
3-hydroxyhexanoate	Lipid	Fatty Acid, Monohydroxy	100006367	10191-24-9	0.732273	0.724672	1.17124
3-hydroxyoctanoate	Lipid	Fatty Acid, Monohydroxy	100000773	88930-08-9	0.808592	0.597175	0.333907
3-hydroxydecanoate	Lipid	Fatty Acid, Monohydroxy	100000997	5561-87-5	1.01668	0.520957	0.699127
3-hydroxyoleate*	Lipid	Fatty Acid, Monohydroxy	100019966		1.19534	0.451793	0.953797
3-hydroxylaurate	Lipid	Fatty Acid, Monohydroxy	100001112	53941-38-1	0.91843	0.429529	0.577386
3-hydroxymyristate	Lipid	Fatty Acid, Monohydroxy	100000882	3422-31-9	0.756609	0.549473	0.412566
16-hydroxypalmitate	Lipid	Fatty Acid, Monohydroxy	100002953	506-13-8	0.77495	0.865326	0.484551
13-HODE + 9-HODE	Lipid	Fatty Acid, Monohydroxy	100002196		1.0988	0.987247	1.06784
14-HDoHE/17-HDoHE	Lipid	Fatty Acid, Monohydroxy	100009278		1.23721	0.986376	1.38165
3-hydroxystearate	Lipid	Fatty Acid, Monohydroxy	100008933	45261-96-9	0.883113	0.942403	1.46375
12,13-DiHOME	Lipid	Fatty Acid, Dihydroxy	62	263399-35-5	1.00015	1.08536	1.28869
9,10-DiHOME	Lipid	Fatty Acid, Dihydroxy	179	263399-34-4	1.07292	1.06862	0.810475
thromboxane B2	Lipid	Eicosanoid	1308	54397-85-2	1.6465	1.46669	1.93571
prostaglandin E2	Lipid	Eicosanoid	487	363-24-6	1.40026	1.15727	0.610801
prostaglandin F2alpha	Lipid	Eicosanoid	100000574	551-11-1	0.86853	1.23637	2.01491
6-keto prostaglandin F1alpha	Lipid	Eicosanoid	100000571	58961-34-8;58962-34-8	1.52881	0.468395	1.59235
12-HETE	Lipid	Eicosanoid	100002167	71030-37-0;73837-14-6	1.19907	1.01059	1.22224
15-HETE	Lipid	Eicosanoid	100000565	54845-95-3	1.13257	1.0812	0.934396
12-HHTrE	Lipid	Eicosanoid	1261	54397-84-1	1.59185	1.44799	1.9064
oleoyl ethanolamide	Lipid	Endocannabinoid	1137	11-58-0;111-58-0	0.78291	0.803215	1.15025
palmitoyl ethanolamide	Lipid	Endocannabinoid	1489	544-31-0	1.08897	0.456197	1.14237
stearoyl ethanolamide	Lipid	Endocannabinoid	100002254	111-57-9	0.848324	0.559211	0.759962
docosahexaenoyl ethanolamide	Lipid	Endocannabinoid	100004612	162758-94-3	0.763665	0.722537	0.162304
dihomo-linolenoyl ethanolamide	Lipid	Endocannabinoid	1490	150314-34-4	0.657255	0.593882	0.606378
arachidonoyl ethanolamide	Lipid	Endocannabinoid	1488	94421-68-8	0	0.601732	0.812196
N-arachidonoyltaurine	Lipid	Endocannabinoid	100005817	119959-65-8	0.717168	0.670052	0.48466
N-oleoyltaurine	Lipid	Endocannabinoid	100003119	52514-04-2	1.35443	1.05175	1.05527
N-stearoyltaurine	Lipid	Endocannabinoid	100003240	63155-80-6	0.99599	0.307588	1.04401
N-palmitoyltaurine	Lipid	Endocannabinoid	100003239	83982-06-3	1.48999	1.2673	0.521757
N-palmitoleoyltaurine*	Lipid	Endocannabinoid	100005831		0	0	0
N-linoleoyltaurine*	Lipid	Endocannabinoid	100005814		0.986484	0.983381	0.515297
linoleoyl ethanolamide	Lipid	Endocannabinoid	100006726	68171-52-8	1.04268	1.03599	0.00739621
N-oleoylserine	Lipid	Endocannabinoid	100015641		1.02594	0.866989	0.44998
N-stearoylserine*	Lipid	Endocannabinoid	100019957		0	0	0
N-palmitoylserine	Lipid	Endocannabinoid	100015640	58725-46-5;474943-14-1	0	0	0
myo-inositol	Lipid	Inositol Metabolism	363	87-89-8	0.746193	1.09621	1.45598
choline	Lipid	Phospholipid Metabolism	1256	67-48-1	0.837601	1.1609	1.48099
choline phosphate	Lipid	Phospholipid Metabolism	267	72556-74-2	0.972221	1.00399	0.188717
cytidine 5'-diphosphocholine	Lipid	Phospholipid Metabolism	1220	33818-15-4	1.13435	1.29477	1.16276
glycerophosphorylcholine (GPC)	Lipid	Phospholipid Metabolism	100000269	28319-77-9	1.02407	0.825557	0.633443
phosphoethanolamine	Lipid	Phospholipid Metabolism	1026	1071-23-4	0.751146	0.970908	1.27278
cytidine-5'-diphosphoethanolamine	Lipid	Phospholipid Metabolism	100001407	72842-05-8	1.28667	1.02764	0.446829
glycerophosphoethanolamine	Lipid	Phospholipid Metabolism	100001620	33049-08-0	0.891899	0.789419	0.843896
glycerophosphoserine*	Lipid	Phospholipid Metabolism	100015666		0.860766	1.15233	1.30714
glycerophosphoinositol*	Lipid	Phospholipid Metabolism	100001621	16824-65-0	0.724799	1.12002	1.87169
trimethylamine N-oxide	Lipid	Phospholipid Metabolism	100003397	1184-78-7	0.720802	0.776157	0.511494
1-myristoyl-2-palmitoyl-GPC (14:0/16:0)	Lipid	Phosphatidylcholine (PC)	100000672	69525-80-0	0.740172	0.400233	0.770998
1-myristoyl-2-arachidonoyl-GPC (14:0/20:4)*	Lipid	Phosphatidylcholine (PC)	100009139		0.960819	1.11723	0.75278
1,2-dipalmitoyl-GPC (16:0/16:0)	Lipid	Phosphatidylcholine (PC)	100000657	63-89-8	1.08793	1.28823	0.968271
1-palmitoyl-2-palmitoleoyl-GPC (16:0/16:1)*	Lipid	Phosphatidylcholine (PC)	100008984		0.775292	0.524691	0.716232
1-palmitoyl-2-stearoyl-GPC (16:0/18:0)	Lipid	Phosphatidylcholine (PC)	100008921	59403-51-9	0.823611	0.426758	0.610745
1-palmitoyl-2-oleoyl-GPC (16:0/18:1)	Lipid	Phosphatidylcholine (PC)	1539	26853-31-6;26853-31-6	0.785353	0.564993	0.455789
1-palmitoyl-2-linoleoyl-GPC (16:0/18:2)	Lipid	Phosphatidylcholine (PC)	1537	40811-94-7	0.778103	0.617667	0.441684
1-palmitoyl-2-gamma-linolenoyl-GPC (16:0/18:3n6)*	Lipid	Phosphatidylcholine (PC)	100009154		0.733531	0.613589	0.758661
1-palmitoyl-2-dihomo-linolenoyl-GPC (16:0/20:3n3 or 6)*	Lipid	Phosphatidylcholine (PC)	100008985		0.755614	0.688609	0.658167
1-palmitoyl-2-arachidonoyl-GPC (16:0/20:4n6)	Lipid	Phosphatidylcholine (PC)	100008914	35418-58-7	1.25247	1.33284	0.664633
1-palmitoyl-2-docosahexaenoyl-GPC (16:0/22:6)	Lipid	Phosphatidylcholine (PC)	100008915	59403-54-2	1.21506	1.01585	0.46199
1-palmitoleoyl-2-linoleoyl-GPC (16:1/18:2)*	Lipid	Phosphatidylcholine (PC)	100009075		0.744117	0.598066	0.533076
1-palmitoleoyl-2-linolenoyl-GPC (16:1/18:3)*	Lipid	Phosphatidylcholine (PC)	100009345		0.768684	0.504455	0.655163
1,2-distearoyl-GPC (18:0/18:0)	Lipid	Phosphatidylcholine (PC)	100000660	816-94-4	0.941608	0.910893	0.624217
1-stearoyl-2-oleoyl-GPC (18:0/18:1)	Lipid	Phosphatidylcholine (PC)	100008904	56421-10-4	0.740491	0.406037	0.660096
1-stearoyl-2-linoleoyl-GPC (18:0/18:2)*	Lipid	Phosphatidylcholine (PC)	100008980		0.961318	0.921082	0.476554
1-stearoyl-2-arachidonoyl-GPC (18:0/20:4)	Lipid	Phosphatidylcholine (PC)	100001869	35418-59-8	1.11924	1.2417	0.697083
1-stearoyl-2-docosahexaenoyl-GPC (18:0/22:6)	Lipid	Phosphatidylcholine (PC)	100008916	59403-52-0	1.02127	0.942702	0.487275
1,2-dioleoyl-GPC (18:1/18:1)	Lipid	Phosphatidylcholine (PC)	100008905	4235-95-4	0.738761	0.873699	0.47403
1-oleoyl-2-linoleoyl-GPC (18:1/18:2)*	Lipid	Phosphatidylcholine (PC)	100008981		0.741383	0.767217	0.289748
1-oleoyl-2-docosahexaenoyl-GPC (18:1/22:6)*	Lipid	Phosphatidylcholine (PC)	100009130		0.9348	1.22708	0.624352
1,2-dilinoleoyl-GPC (18:2/18:2)	Lipid	Phosphatidylcholine (PC)	100008903	998-06-1	0.73785	0.43044	0.46453
1-linoleoyl-2-linolenoyl-GPC (18:2/18:3)*	Lipid	Phosphatidylcholine (PC)	100009343		0.733076	0.634734	0.353098
1-linoleoyl-2-arachidonoyl-GPC (18:2/20:4n6)*	Lipid	Phosphatidylcholine (PC)	100009131		0.963815	1.3801	0.858201
1,2-dipalmitoyl-GPE (16:0/16:0)*	Lipid	Phosphatidylethanolamine (PE)	100009204		0.828824	0.786587	0.615509
1-palmitoyl-2-stearoyl-GPE (16:0/18:0)*	Lipid	Phosphatidylethanolamine (PE)	100009205		0.989835	0.936439	0.677358
1-palmitoyl-2-oleoyl-GPE (16:0/18:1)	Lipid	Phosphatidylethanolamine (PE)	1526	26662-94-2	0.737681	0.232402	0.652469
1-palmitoyl-2-linoleoyl-GPE (16:0/18:2)	Lipid	Phosphatidylethanolamine (PE)	100001870		0.907643	0.929513	0.561129
1-palmitoyl-2-arachidonoyl-GPE (16:0/20:4)*	Lipid	Phosphatidylethanolamine (PE)	100008990		1.20247	1.31516	0.933863
1-palmitoyl-2-docosahexaenoyl-GPE (16:0/22:6)*	Lipid	Phosphatidylethanolamine (PE)	100008991		0.977615	1.2802	0.826829
1-stearoyl-2-oleoyl-GPE (18:0/18:1)	Lipid	Phosphatidylethanolamine (PE)	100001856		0.826577	0.663737	0.577851
1-stearoyl-2-linoleoyl-GPE (18:0/18:2)*	Lipid	Phosphatidylethanolamine (PE)	100008976		0.741114	0.845294	0.682069
1-stearoyl-2-arachidonoyl-GPE (18:0/20:4)	Lipid	Phosphatidylethanolamine (PE)	100008977		1.03247	1.32145	1.12767
1-stearoyl-2-docosahexaenoyl-GPE (18:0/22:6)*	Lipid	Phosphatidylethanolamine (PE)	100008992		0.851065	1.07907	0.744781
1,2-dioleoyl-GPE (18:1/18:1)	Lipid	Phosphatidylethanolamine (PE)	100008906	4004-05-01	0.811836	0.732755	0.615437
1-oleoyl-2-linoleoyl-GPE (18:1/18:2)*	Lipid	Phosphatidylethanolamine (PE)	100009078		0.780335	0.746973	0.583638
1-oleoyl-2-arachidonoyl-GPE (18:1/20:4)*	Lipid	Phosphatidylethanolamine (PE)	100009219		0.953178	1.37236	1.05719
1-oleoyl-2-docosahexaenoyl-GPE (18:1/22:6)*	Lipid	Phosphatidylethanolamine (PE)	100009220		0.746217	1.03161	0.726122
1,2-dilinoleoyl-GPE (18:2/18:2)*	Lipid	Phosphatidylethanolamine (PE)	100009217		0.824023	0.885936	0.511798
1,2-dipalmitoyl-GPS (16:0/16:0)	Lipid	Phosphatidylserine (PS)	100000654	145849-32-7	1.34856	1.05379	0.136143
1-stearoyl-2-oleoyl-GPS (18:0/18:1)	Lipid	Phosphatidylserine (PS)	100000639		0.787813	1.04306	0.829682
1-stearoyl-2-linoleoyl-GPS (18:0/18:2)	Lipid	Phosphatidylserine (PS)	100000642	322647-11-0	1.39473	1.31734	0.189108
1-stearoyl-2-arachidonoyl-GPS (18:0/20:4)	Lipid	Phosphatidylserine (PS)	100001872		1.19955	1.19361	0.889945
1,2-dipalmitoyl-GPG (16:0/16:0)	Lipid	Phosphatidylglycerol (PG)	100000652	200880-41-7	0.724508	0.533147	0.670325
1-palmitoyl-2-oleoyl-GPG (16:0/18:1)	Lipid	Phosphatidylglycerol (PG)	100000641		0.839908	0.811765	0.64532
1-stearoyl-2-oleoyl-GPG (18:0/18:1)	Lipid	Phosphatidylglycerol (PG)	100001866	322647-48-3	0.685182	0.507391	0.55028
1-palmitoyl-2-oleoyl-GPI (16:0/18:1)*	Lipid	Phosphatidylinositol (PI)	100009066		0.980482	1.02386	0.864779
1-palmitoyl-2-arachidonoyl-GPI (16:0/20:4)*	Lipid	Phosphatidylinositol (PI)	100008993		1.18963	1.29413	0.905488
1-stearoyl-2-oleoyl-GPI (18:0/18:1)*	Lipid	Phosphatidylinositol (PI)	100009181		0.872398	1.07554	0.474082
1-stearoyl-2-linoleoyl-GPI (18:0/18:2)	Lipid	Phosphatidylinositol (PI)	100008994		0.755668	0.427472	0.48788
1-oleoyl-2-linoleoyl-GPI (18:1/18:2)*	Lipid	Phosphatidylinositol (PI)	100008979		0.809448	1.11467	0.889583
1-stearoyl-2-arachidonoyl-GPI (18:0/20:4)	Lipid	Phosphatidylinositol (PI)	100000616	383907-33-3	0.911018	1.08161	0.708752
1-oleoyl-2-arachidonoyl-GPI (18:1/20:4) *	Lipid	Phosphatidylinositol (PI)	100010951		1.00378	1.23031	0.708891
1-palmitoyl-GPC (16:0)	Lipid	Lysophospholipid	100001263	17364-16-8	1.41565	1.4661	1.1858
2-palmitoyl-GPC (16:0)*	Lipid	Lysophospholipid	100001562		1.29136	1.35944	1.19111
1-palmitoleoyl-GPC (16:1)*	Lipid	Lysophospholipid	100001511		1.19994	1.30854	1.39185
2-palmitoleoyl-GPC (16:1)*	Lipid	Lysophospholipid	100001561		0.85168	0.987314	0.951544
1-stearoyl-GPC (18:0)	Lipid	Lysophospholipid	100001271	19420-57-6	1.40204	1.46075	0.698113
1-oleoyl-GPC (18:1)	Lipid	Lysophospholipid	100001272	19420-56-5	1.14522	1.34308	1.23366
1-linoleoyl-GPC (18:2)	Lipid	Lysophospholipid	100001395		1.4562	1.44644	1.4243
1-linolenoyl-GPC (18:3)*	Lipid	Lysophospholipid	100005350		1.11304	1.25083	1.63609
1-arachidonoyl-GPC (20:4n6)*	Lipid	Lysophospholipid	100001551		1.5003	1.45434	1.82237
1-lignoceroyl-GPC (24:0)	Lipid	Lysophospholipid	100002873	325171-59-3	0.864798	0.654614	0.811984
1-palmitoyl-GPE (16:0)	Lipid	Lysophospholipid	100001567	53862-35-4	1.24332	1.45383	1.07902
1-stearoyl-GPE (18:0)	Lipid	Lysophospholipid	100001461	69747-55-3	1.11487	1.4623	1.05209
2-stearoyl-GPE (18:0)*	Lipid	Lysophospholipid	100003901		1.26527	1.3856	0.85643
1-oleoyl-GPE (18:1)	Lipid	Lysophospholipid	100001569	89576-29-4	1.00803	1.38926	1.0076
1-linoleoyl-GPE (18:2)*	Lipid	Lysophospholipid	100001570		1.3955	1.4534	0.727025
1-arachidonoyl-GPE (20:4n6)*	Lipid	Lysophospholipid	100001571		1.58161	1.52297	1.3946
1-palmitoyl-GPS (16:0)*	Lipid	Lysophospholipid	100005805		1.66688	1.48178	0.339724
1-stearoyl-GPS (18:0)*	Lipid	Lysophospholipid	100004327		1.64537	1.48472	0.541209
1-oleoyl-GPS (18:1)	Lipid	Lysophospholipid	100000630	326589-90-6	1.27833	1.37101	0.763743
1-linoleoyl-GPS (18:2)*	Lipid	Lysophospholipid	100004606		1.60717	1.42407	0.318684
1-palmitoyl-GPG (16:0)*	Lipid	Lysophospholipid	100005717		1.23105	1.0706	0.601949
1-stearoyl-GPG (18:0)	Lipid	Lysophospholipid	100001462		0.778439	0.740886	1.17967
1-oleoyl-GPG (18:1)*	Lipid	Lysophospholipid	100005716		1.48353	1.30396	0.936917
1-linoleoyl-GPG (18:2)*	Lipid	Lysophospholipid	100009227		1.59669	1.40515	0.945109
1-palmitoyl-GPI (16:0)	Lipid	Lysophospholipid	100001655		1.48728	1.38507	0.973881
1-stearoyl-GPI (18:0)	Lipid	Lysophospholipid	100000656	796963-93-4	1.05292	1.30464	1.2147
1-oleoyl-GPI (18:1)*	Lipid	Lysophospholipid	100001777		1.30225	1.2644	0.557998
1-linoleoyl-GPI (18:2)*	Lipid	Lysophospholipid	100001778		1.12385	1.19105	1.30984
1-arachidonoyl-GPI (20:4)*	Lipid	Lysophospholipid	100001654		1.15128	1.29402	1.44607
1-(1-enyl-palmitoyl)-2-oleoyl-GPE (P-16:0/18:1)*	Lipid	Plasmalogen	100009005		0.85977	0.873525	0.443266
1-(1-enyl-palmitoyl)-2-linoleoyl-GPE (P-16:0/18:2)*	Lipid	Plasmalogen	100009069		1.31678	0.369916	1.32309
1-(1-enyl-palmitoyl)-2-palmitoyl-GPC (P-16:0/16:0)*	Lipid	Plasmalogen	100009162		0.774863	0.921179	0.702274
1-(1-enyl-palmitoyl)-2-palmitoleoyl-GPC (P-16:0/16:1)*	Lipid	Plasmalogen	100009160		0.845539	1.23675	1.29461
1-(1-enyl-palmitoyl)-2-arachidonoyl-GPE (P-16:0/20:4)*	Lipid	Plasmalogen	100009002		1.14677	1.27912	0.836485
1-(1-enyl-palmitoyl)-2-oleoyl-GPC (P-16:0/18:1)*	Lipid	Plasmalogen	100009007		0.802947	1.11088	1.18012
1-(1-enyl-stearoyl)-2-oleoyl-GPE (P-18:0/18:1)	Lipid	Plasmalogen	100008919	144371-68-6	0.791799	0.793106	1.10837
1-(1-enyl-palmitoyl)-2-arachidonoyl-GPC (P-16:0/20:4)*	Lipid	Plasmalogen	100009014		0.724809	1.05041	1.01549
1-(1-enyl-palmitoyl)-2-linoleoyl-GPC (P-16:0/18:2)*	Lipid	Plasmalogen	100009009		0.833715	1.22149	1.39845
1-(1-enyl-stearoyl)-2-arachidonoyl-GPE (P-18:0/20:4)*	Lipid	Plasmalogen	100008999		0.757416	0.944118	0.699842
1-(1-enyl-palmitoyl)-GPC (P-16:0)*	Lipid	Lysoplasmalogen	100002875		0.927405	0.685195	0.586425
1-(1-enyl-palmitoyl)-GPE (P-16:0)*	Lipid	Lysoplasmalogen	100003000		1.27712	1.37554	0.679744
1-(1-enyl-oleoyl)-GPE (P-18:1)*	Lipid	Lysoplasmalogen	100005372		0.97219	1.18006	0.678932
1-(1-enyl-stearoyl)-GPE (P-18:0)*	Lipid	Lysoplasmalogen	100003001		0.751041	0.561175	0.470351
glycerol	Lipid	Glycerolipid Metabolism	1254	56-81-5	0.641051	0.571173	1.15645
glycerol 3-phosphate	Lipid	Glycerolipid Metabolism	100000258	29849-82-9	0.747207	0.707249	0.654837
glycerophosphoglycerol	Lipid	Glycerolipid Metabolism	100001619		0.996589	1.09586	1.3763
1-myristoylglycerol (14:0)	Lipid	Monoacylglycerol	100001618	75685-84-6	0.907452	1.08322	0.934265
1-palmitoylglycerol (16:0)	Lipid	Monoacylglycerol	100000827	542-44-9	1.01082	0.426017	1.02185
1-palmitoleoylglycerol (16:1)*	Lipid	Monoacylglycerol	100008952		1.23215	0.944188	1.41407
1-margaroylglycerol (17:0)	Lipid	Monoacylglycerol	100001429	68002-72-2	0.894269	0.867316	0.769623
1-oleoylglycerol (18:1)	Lipid	Monoacylglycerol	100000924	111-03-5	1.00412	0.922802	1.01315
1-linoleoylglycerol (18:2)	Lipid	Monoacylglycerol	100001040	2277-28-3	1.14025	0.969853	1.07288
1-linolenoylglycerol (18:3)	Lipid	Monoacylglycerol	100001435	124151-74-2	0.954529	0.857648	0.832026
1-dihomo-linolenylglycerol (20:3)	Lipid	Monoacylglycerol	100006121		0.808578	0.570676	1.44598
1-arachidonylglycerol (20:4)	Lipid	Monoacylglycerol	100001433	35474-99-8	1.42413	1.05603	0.841467
1-docosahexaenoylglycerol (22:6)	Lipid	Monoacylglycerol	100001481		1.0654	0.525165	1.12028
2-myristoylglycerol (14:0)	Lipid	Monoacylglycerol	100001408	27214-38-6	0.369132	0.389139	0.30407
2-palmitoylglycerol (16:0)	Lipid	Monoacylglycerol	100001048	23470-00-0	0.764254	1.0235	1.13686
2-palmitoleoylglycerol (16:1)*	Lipid	Monoacylglycerol	100008953		0.921209	0.804868	1.26469
2-oleoylglycerol (18:1)	Lipid	Monoacylglycerol	100000943	3443-84-3	0.885235	0.819578	1.17355
2-linoleoylglycerol (18:2)	Lipid	Monoacylglycerol	100000987	3443-82-1	1.05726	0.934697	1.07538
2-arachidonoylglycerol (20:4)	Lipid	Monoacylglycerol	100000584	53847-30-6	1.51545	0.833548	0.857781
2-docosahexaenoylglycerol (22:6)*	Lipid	Monoacylglycerol	100006352		1.21338	0.5061	1.19204
diacylglycerol (14:0/18:1, 16:0/16:1) [2]*	Lipid	Diacylglycerol	100010935		1.29848	1.15924	0.549359
diacylglycerol (16:1/18:2 [2], 16:0/18:3 [1])*	Lipid	Diacylglycerol	100010940		1.32745	1.16649	0.552439
palmitoyl-oleoyl-glycerol (16:0/18:1) [2]*	Lipid	Diacylglycerol	100010917		1.15695	1.19214	0.995806
palmitoyl-linoleoyl-glycerol (16:0/18:2) [1]*	Lipid	Diacylglycerol	100009052		1.07856	1.06418	1.08237
palmitoyl-linoleoyl-glycerol (16:0/18:2) [2]*	Lipid	Diacylglycerol	100009055		1.25671	1.22003	0.725815
palmitoleoyl-linoleoyl-glycerol (16:1/18:2) [1]*	Lipid	Diacylglycerol	100010930		1.40751	1.18416	0.549721
palmitoyl-dihomo-linolenoyl-glycerol (16:0/20:3n3 or 6) [2]*	Lipid	Diacylglycerol	100010915		0.797392	0.572025	0.55529
palmitoyl-arachidonoyl-glycerol (16:0/20:4) [1]*	Lipid	Diacylglycerol	100010924		0.70914	1.07918	0.893201
palmitoyl-arachidonoyl-glycerol (16:0/20:4) [2]*	Lipid	Diacylglycerol	100010925		0.728439	0.824515	0.824349
palmitoyl-docosahexaenoyl-glycerol (16:0/22:6) [1]*	Lipid	Diacylglycerol	100015618		0.745754	0.506009	0.722976
palmitoyl-docosahexaenoyl-glycerol (16:0/22:6) [2]*	Lipid	Diacylglycerol	100015619		0.751415	0.53846	0.824718
stearoyl-linoleoyl-glycerol (18:0/18:2) [2]*	Lipid	Diacylglycerol	100010921		0.726666	0.708394	0.780491
oleoyl-oleoyl-glycerol (18:1/18:1) [2]*	Lipid	Diacylglycerol	100010919		1.13069	1.14706	1.13138
oleoyl-linoleoyl-glycerol (18:1/18:2) [1]	Lipid	Diacylglycerol	100002989	106292-55-1	1.34468	1.28093	1.15831
oleoyl-linoleoyl-glycerol (18:1/18:2) [2]	Lipid	Diacylglycerol	100002990	104346-53-4	1.23149	1.1949	0.884145
oleoyl-linolenoyl-glycerol (18:1/18:3) [2]*	Lipid	Diacylglycerol	100010944		1.28709	1.13843	0.825387
linoleoyl-linoleoyl-glycerol (18:2/18:2) [1]*	Lipid	Diacylglycerol	100010941		1.38516	1.3131	0.823277
linoleoyl-linoleoyl-glycerol (18:2/18:2) [2]*	Lipid	Diacylglycerol	100010942		1.17242	1.10726	1.00212
linoleoyl-linolenoyl-glycerol (18:2/18:3) [2]*	Lipid	Diacylglycerol	100010927		1.24703	1.15277	0.658695
stearoyl-arachidonoyl-glycerol (18:0/20:4) [1]*	Lipid	Diacylglycerol	100010949		0.754487	1.07783	0.851881
stearoyl-arachidonoyl-glycerol (18:0/20:4) [2]*	Lipid	Diacylglycerol	100010950		0.808827	0.977897	0.775842
oleoyl-arachidonoyl-glycerol (18:1/20:4) [2]*	Lipid	Diacylglycerol	100010937		0.725779	0.590711	0.740106
linoleoyl-arachidonoyl-glycerol (18:2/20:4) [1]*	Lipid	Diacylglycerol	100010922		0.815822	0.480259	0.758775
linoleoyl-arachidonoyl-glycerol (18:2/20:4) [2]*	Lipid	Diacylglycerol	100010923		0.735402	0.529903	0.436681
sphinganine	Lipid	Sphingolipid Metabolism	313	3102-56-5	0.741882	1.13561	1.39176
N-palmitoyl-sphinganine (d18:0/16:0)	Lipid	Sphingolipid Metabolism	100009028	5966-29-0	0.76594	1.25156	1.2121
N-palmitoyl-sphingadienine (d18:2/16:0)*	Lipid	Sphingolipid Metabolism	100015609		1.12537	1.36836	0.961155
myristoyl dihydrosphingomyelin (d18:0/14:0)*	Lipid	Sphingolipid Metabolism	100009038		0.80543	1.02059	1.23466
palmitoyl dihydrosphingomyelin (d18:0/16:0)*	Lipid	Sphingolipid Metabolism	100008954		0.741801	0.823883	1.01099
behenoyl dihydrosphingomyelin (d18:0/22:0)*	Lipid	Sphingolipid Metabolism	100009026		0	0.906406	1.24201
palmitoyl sphingomyelin (d18:1/16:0)	Lipid	Sphingolipid Metabolism	100002107	6254-89-3	1.06213	1.2407	0.407677
stearoyl sphingomyelin (d18:1/18:0)	Lipid	Sphingolipid Metabolism	1538	85187-10-6;85187-10-6	1.0003	0.856258	0.649856
behenoyl sphingomyelin (d18:1/22:0)*	Lipid	Sphingolipid Metabolism	100006294		0.884253	1.03274	0.557678
tricosanoyl sphingomyelin (d18:1/23:0)*	Lipid	Sphingolipid Metabolism	100008955		1.12572	1.1026	0.265104
lignoceroyl sphingomyelin (d18:1/24:0)	Lipid	Sphingolipid Metabolism	100006298	60037-60-7	0.772449	0.763149	0.411041
sphingomyelin (d18:1/14:0, d16:1/16:0)*	Lipid	Sphingolipid Metabolism	100004328		0.741392	0.700688	0.79704
sphingomyelin (d18:2/14:0, d18:1/14:1)*	Lipid	Sphingolipid Metabolism	100005985		0.767946	0.680901	0.931595
sphingomyelin (d17:1/16:0, d18:1/15:0, d16:1/17:0)*	Lipid	Sphingolipid Metabolism	100006314	121999-58-4	1.15046	1.23239	0.518346
sphingomyelin (d18:2/16:0, d18:1/16:1)*	Lipid	Sphingolipid Metabolism	100004329		0.814074	1.04884	0.734283
sphingomyelin (d18:1/17:0, d17:1/18:0, d19:1/16:0)	Lipid	Sphingolipid Metabolism	100008920	121999-64-2	0.806688	1.10877	0.750624
sphingomyelin (d18:1/18:1, d18:2/18:0)	Lipid	Sphingolipid Metabolism	100002106	108392-10-5	1.02184	1.27031	0.431796
sphingomyelin (d18:1/20:0, d16:1/22:0)*	Lipid	Sphingolipid Metabolism	100006290		1.05693	1.07694	0.538564
sphingomyelin (d18:1/20:1, d18:2/20:0)*	Lipid	Sphingolipid Metabolism	100006292	222403-67-0	1.26705	1.17496	0.27844
sphingomyelin (d18:1/21:0, d17:1/22:0, d16:1/23:0)*	Lipid	Sphingolipid Metabolism	100009025		0.98863	1.0203	0
sphingomyelin (d18:1/22:1, d18:2/22:0, d16:1/24:1)*	Lipid	Sphingolipid Metabolism	100006295		1.15762	1.20485	0.641428
sphingomyelin (d18:2/23:0, d18:1/23:1, d17:1/24:1)*	Lipid	Sphingolipid Metabolism	100008956		1.05741	1.05235	0.596326
sphingomyelin (d18:1/24:1, d18:2/24:0)*	Lipid	Sphingolipid Metabolism	100005986	94359-13-4	0.998679	1.10504	0.623702
sphingomyelin (d18:2/24:1, d18:1/24:2)*	Lipid	Sphingolipid Metabolism	100008957		1.23337	1.28877	0.635795
sphingosine	Lipid	Sphingolipid Metabolism	297	123-78-4	1.3608	1.38295	0.72396
phytosphingosine	Lipid	Sphingolipid Metabolism	469	554-62-1	0.730375	1.08725	1.29812
sphingomyelin (d18:2/23:1)*	Lipid	Sphingolipid Metabolism	100015791		1.0316	1.15009	0.958236
sphingomyelin (d18:2/24:2)*	Lipid	Sphingolipid Metabolism	100015789		1.40786	1.4526	1.10975
sphingomyelin (d18:1/22:2, d18:2/22:1, d16:1/24:2)*	Lipid	Sphingolipid Metabolism	100006296		1.41284	1.31523	0.880173
sphingomyelin (d18:0/20:0, d16:0/22:0)*	Lipid	Sphingolipid Metabolism	100015786		0	0.513615	0.828838
sphingomyelin (d18:0/18:0, d19:0/17:0)*	Lipid	Sphingolipid Metabolism	100009027		0.74226	0.918539	1.12082
sphingomyelin (d17:2/16:0, d18:2/15:0)*	Lipid	Sphingolipid Metabolism	100015793		0.799069	1.15236	0.727451
sphingomyelin (d18:2/18:1)*	Lipid	Sphingolipid Metabolism	100015788		1.18448	1.08599	1.34147
sphingomyelin (d18:1/19:0, d19:1/18:0)*	Lipid	Sphingolipid Metabolism	100015787		1.17694	1.14682	0.531436
heptadecasphingosine (d17:1)	Lipid	Sphingolipid Metabolism	100015724	6918-48-5	1.24642	1.1427	0.648138
N-stearoyl-sphinganine (d18:0/18:0)*	Lipid	Sphingolipid Metabolism	922	2304-80-5	0	0.513615	0.828838
sphingadienine	Lipid	Sphingolipid Metabolism	100015643	25696-03-1	1.42707	1.3012	0.710881
glycosyl-N-tetracosadienoyl-sphingosine (d18:1/24:2)*	Lipid	Sphingolipid Metabolism	100015703		1.17724	1.2278	0.641305
N-(2-hydroxypalmitoyl)-sphingosine (d18:1/16:0(2OH))	Lipid	Sphingolipid Metabolism	100015642	34839-02-6	0.995583	0.598174	1.29714
N-palmitoyl-sphingosine (d18:1/16:0)	Lipid	Ceramides	1518	24696-26-2	1.09396	1.24066	0.736571
N-stearoyl-sphingosine (d18:1/18:0)*	Lipid	Ceramides	1547	104404-17-3	0.690495	0.487454	0.516696
ceramide (d18:1/14:0, d16:1/16:0)*	Lipid	Ceramides	100015735		0.739124	0.566928	0.849
ceramide (d18:1/17:0, d17:1/18:0)*	Lipid	Ceramides	100015737		0.985715	0.507322	1.10097
ceramide (d18:2/24:1, d18:1/24:2)*	Lipid	Ceramides	100015744		1.36175	1.42522	0.750952
glycosyl-N-palmitoyl-sphingosine (d18:1/16:0)	Lipid	Ceramides	100009272		1.02873	1.07567	0.752251
glycosyl-N-stearoyl-sphingosine (d18:1/18:0)	Lipid	Ceramides	100001882		0.891925	0.943521	0.826678
glycosyl-N-arachidoyl-sphingosine (d18:1/20:0)*	Lipid	Ceramides	100015714		0.970528	0.992533	0.828838
lactosyl-N-palmitoyl-sphingosine (d18:1/16:0)	Lipid	Ceramides	100009030	4201-62-1	0.750544	0.856116	0.896861
3-hydroxy-3-methylglutarate	Lipid	Mevalonate Metabolism	112	503-49-1	0.77156	1.09469	1.57455
desmosterol	Lipid	Sterol	306	313-04-2	0.828035	0.777209	1.06441
cholesterol	Lipid	Sterol	266	57-88-5	0.755772	0.75533	0.544723
7-alpha-hydroxy-3-oxo-4-cholestenoate (7-Hoca)	Lipid	Sterol	100001609	115538-85-7	1.23102	1.1158	1.08015
4-cholesten-3-one	Lipid	Sterol	100002227	601-57-0	1.4198	1.18999	1.09783
corticosterone	Lipid	Corticosteroids	272	50-22-6	1.18329	0.72415	0.631935
cholate	Lipid	Primary Bile Acid Metabolism	136	81-25-4	0.910145	0.346892	0.981667
taurocholate	Lipid	Primary Bile Acid Metabolism	1648	145-42-6	0.846528	0.479409	0.257823
taurochenodeoxycholate	Lipid	Primary Bile Acid Metabolism	1629	6009-98-9	0.881898	0.54582	0.16509
beta-muricholate	Lipid	Primary Bile Acid Metabolism	100001066	2393-59-1	0.938513	0.48565	1.15273
alpha-muricholate	Lipid	Primary Bile Acid Metabolism	100001280	2393-58-0	0.902165	0.289861	0.988396
tauro-alpha-muricholate	Lipid	Primary Bile Acid Metabolism	100004064		0.77343	0.364432	0.0835441
tauro-beta-muricholate	Lipid	Primary Bile Acid Metabolism	100001250	25696-60-0	0.785008	0.462499	0.092094
deoxycholate	Lipid	Secondary Bile Acid Metabolism	302	83-44-3	0.958548	0.284299	1.22932
taurodeoxycholate	Lipid	Secondary Bile Acid Metabolism	1668	207737-97-1	0.89549	0.356091	0.326493
ursodeoxycholate	Lipid	Secondary Bile Acid Metabolism	1135	128-13-2	1.02421	0.721698	1.54562
tauroursodeoxycholate	Lipid	Secondary Bile Acid Metabolism	100002912	14605-22-2	0.894786	0.470816	0.203708
taurohyodeoxycholic acid	Lipid	Secondary Bile Acid Metabolism	100003869	38411-85-7	0.862704	0.297229	0.268333
AICA ribonucleotide	Nucleotide	Purine Metabolism, (Hypo)Xanthine/Inosine containing	216	3031-94-5	1.09099	1.34446	1.46691
inosine 5'-monophosphate (IMP)	Nucleotide	Purine Metabolism, (Hypo)Xanthine/Inosine containing	362	4691-65-0	0.831636	0.593733	0.636771
inosine	Nucleotide	Purine Metabolism, (Hypo)Xanthine/Inosine containing	361	58-63-9	1.26511	0.893782	0.393441
hypoxanthine	Nucleotide	Purine Metabolism, (Hypo)Xanthine/Inosine containing	171	68-94-0	0.732906	0.947708	1.29755
xanthine	Nucleotide	Purine Metabolism, (Hypo)Xanthine/Inosine containing	1004	69-89-6	1.37006	1.26146	0.144612
xanthosine	Nucleotide	Purine Metabolism, (Hypo)Xanthine/Inosine containing	100000299	146-80-5	0.86527	0.743829	1.29097
N1-methylinosine	Nucleotide	Purine Metabolism, (Hypo)Xanthine/Inosine containing	100001409	20245-33-4	1.2342	1.10303	0.708601
2'-deoxyinosine	Nucleotide	Purine Metabolism, (Hypo)Xanthine/Inosine containing	100000135	890-38-0	0.861357	1.21304	1.26467
urate	Nucleotide	Purine Metabolism, (Hypo)Xanthine/Inosine containing	1134	69-93-2;120K5305	1.26979	1.09318	1.49428
allantoin	Nucleotide	Purine Metabolism, (Hypo)Xanthine/Inosine containing	1002	97-59-6	1.42812	0.826182	1.36232
allantoic acid	Nucleotide	Purine Metabolism, (Hypo)Xanthine/Inosine containing	218	99-16-1	0	0	0
adenosine 5'-diphosphate (ADP)	Nucleotide	Purine Metabolism, Adenine containing	208	20398-34-9	1.05761	0.645321	0.290932
adenosine 5'-monophosphate (AMP)	Nucleotide	Purine Metabolism, Adenine containing	209	149022-20-8	1.01241	0.371874	0.928214
adenosine 3'-monophosphate (3'-AMP)	Nucleotide	Purine Metabolism, Adenine containing	100001449	84-21-9	1.34253	0.968365	1.31348
adenosine 2'-monophosphate (2'-AMP)	Nucleotide	Purine Metabolism, Adenine containing	100001694	130-49-4	1.42461	1.22906	1.18185
adenosine 3',5'-cyclic monophosphate (cAMP)	Nucleotide	Purine Metabolism, Adenine containing	207	60-92-4	0.73528	0.95774	0.674454
adenosine-2',3'-cyclic monophosphate	Nucleotide	Purine Metabolism, Adenine containing	72	37063-35-7	0	0.67406	0.985417
adenylosuccinate	Nucleotide	Purine Metabolism, Adenine containing	1303	19046-78-7	0.829597	0.513615	0.438429
adenosine	Nucleotide	Purine Metabolism, Adenine containing	798	58-61-7	0.824557	1.24325	0.630028
adenine	Nucleotide	Purine Metabolism, Adenine containing	880	73-24-5	1.13819	1.26533	0.274546
N1-methyladenosine	Nucleotide	Purine Metabolism, Adenine containing	1242	15763-06-1	0.843731	0.933245	0.60603
N6-methyladenosine	Nucleotide	Purine Metabolism, Adenine containing	213	1867-73-8	0.884448	1.06486	0.144945
N6-carbamoylthreonyladenosine	Nucleotide	Purine Metabolism, Adenine containing	100001415	24719-82-2	0.837891	1.00156	0.474629
2'-deoxyadenosine 5'-monophosphate	Nucleotide	Purine Metabolism, Adenine containing	100000485	653-63-4	0.898219	0.84564	0.911006
2'-deoxyadenosine	Nucleotide	Purine Metabolism, Adenine containing	211	16373-93-6	0.842216	1.19688	1.95185
N6-succinyladenosine	Nucleotide	Purine Metabolism, Adenine containing	100001664	4542-23-8	0.693385	0.853436	0.856501
guanosine 5'- monophosphate (5'-GMP)	Nucleotide	Purine Metabolism, Guanine containing	347	5550-12-09	0	0.513615	0.828838
guanosine 3'-monophosphate (3'-GMP)	Nucleotide	Purine Metabolism, Guanine containing	100002704	117-68-0	0.93884	0.958622	0.873798
guanosine-2',3'-cyclic monophosphate	Nucleotide	Purine Metabolism, Guanine containing	74	15718-49-7	0	0	0
guanosine	Nucleotide	Purine Metabolism, Guanine containing	1099	118-00-3	1.26841	0.836802	1.07394
guanine	Nucleotide	Purine Metabolism, Guanine containing	172	73-40-5	1.23772	0.551961	1.48552
7-methylguanine	Nucleotide	Purine Metabolism, Guanine containing	100001456	578-76-7	0.720658	0.679655	1.06878
N2,N2-dimethylguanosine	Nucleotide	Purine Metabolism, Guanine containing	100001412	2140-67-2	0.722759	0.780293	0.685385
2'-deoxyguanosine	Nucleotide	Purine Metabolism, Guanine containing	348	961-07-9	0.86307	1.26901	1.18867
guanosine 2'-monophosphate (2'-GMP)*	Nucleotide	Purine Metabolism, Guanine containing	100002733		1.14933	0.787076	1.63278
N-carbamoylaspartate	Nucleotide	Pyrimidine Metabolism, Orotate containing	1108	923-37-5	0	0.698636	1.06699
dihydroorotate	Nucleotide	Pyrimidine Metabolism, Orotate containing	923	155-54-4	0	0.513615	0.828838
orotate	Nucleotide	Pyrimidine Metabolism, Orotate containing	445	50887-69-9	0.736969	0.793296	1.31126
orotidine	Nucleotide	Pyrimidine Metabolism, Orotate containing	100001416	314-50-1	0.720844	0.957233	0.869734
uridine 5'-triphosphate (UTP)	Nucleotide	Pyrimidine Metabolism, Uracil containing	871	19817-92-6	0.829597	0.655641	1.00394
uridine 5'-diphosphate (UDP)	Nucleotide	Pyrimidine Metabolism, Uracil containing	870	21931-53-3	0.908838	0.964539	1.25047
uridine 5'-monophosphate (UMP)	Nucleotide	Pyrimidine Metabolism, Uracil containing	869	3387-36-8	1.03745	0.831768	1.08869
uridine 3'-monophosphate (3'-UMP)	Nucleotide	Pyrimidine Metabolism, Uracil containing	106	35170-0-7;35170-03-7	0.89822	0.944397	0.828838
uridine-2',3'-cyclic monophosphate	Nucleotide	Pyrimidine Metabolism, Uracil containing	75	40632-52-8	1.33756	0.527204	1.60111
uridine	Nucleotide	Pyrimidine Metabolism, Uracil containing	535	58-96-8	0.865867	0.914927	0.418778
uracil	Nucleotide	Pyrimidine Metabolism, Uracil containing	825	66-22-8	0.834068	1.06755	1.46289
pseudouridine	Nucleotide	Pyrimidine Metabolism, Uracil containing	821	1445-07-4	0.974291	0.47626	0.879259
5,6-dihydrouridine	Nucleotide	Pyrimidine Metabolism, Uracil containing	100001425	5627-05-04	0.735853	0.604127	0.723318
2'-O-methyluridine	Nucleotide	Pyrimidine Metabolism, Uracil containing	100010896	2140-76-3	0.849798	1.08164	1.1341
5-methyluridine (ribothymidine)	Nucleotide	Pyrimidine Metabolism, Uracil containing	100001446	1463-10-1	1.36948	0.974533	0.428866
5,6-dihydrouracil	Nucleotide	Pyrimidine Metabolism, Uracil containing	1125	504-07-4	0.762832	0.818978	1.02383
2'-deoxyuridine	Nucleotide	Pyrimidine Metabolism, Uracil containing	536	951-78-0	0.709405	0.743116	0.644325
3-ureidopropionate	Nucleotide	Pyrimidine Metabolism, Uracil containing	1053	462-88-4	0.734513	0.74165	1.17983
beta-alanine	Nucleotide	Pyrimidine Metabolism, Uracil containing	244	56-41-7;107-95-9	0.970596	0.85126	1.0184
N-acetyl-beta-alanine	Nucleotide	Pyrimidine Metabolism, Uracil containing	100002102	3025-95-4	0.802602	0.29779	0.5387
uridine 2'-monophosphate (2'-UMP)*	Nucleotide	Pyrimidine Metabolism, Uracil containing	100008975		0.917285	0.857988	1.08226
cytidine 5'-monophosphate (5'-CMP)	Nucleotide	Pyrimidine Metabolism, Cytidine containing	282	63-37-6	0.94079	1.24044	1.27244
cytidine 3'-monophosphate (3'-CMP)	Nucleotide	Pyrimidine Metabolism, Cytidine containing	105	84-52-6	1.16271	0.955838	1.67802
cytidine 2',3'-cyclic monophosphate	Nucleotide	Pyrimidine Metabolism, Cytidine containing	73	15718-51-1	1.31955	0.96278	1.85031
cytidine	Nucleotide	Pyrimidine Metabolism, Cytidine containing	827	65-46-3	0.859181	0.934754	0.243419
cytosine	Nucleotide	Pyrimidine Metabolism, Cytidine containing	881	71-30-7	1.29374	1.33852	0.481765
3-methylcytidine	Nucleotide	Pyrimidine Metabolism, Cytidine containing	100001466	21028-20-6	0.729841	0.763837	0.778644
5-methylcytidine	Nucleotide	Pyrimidine Metabolism, Cytidine containing	100000763	2140-61-6	0.828414	1.05468	0.970769
N4-acetylcytidine	Nucleotide	Pyrimidine Metabolism, Cytidine containing	100001413	3768-18-1	0.725188	0.961536	1.44285
2'-deoxycytidine	Nucleotide	Pyrimidine Metabolism, Cytidine containing	100000125	951-77-9	1.47535	1.27951	0.194969
2'-O-methylcytidine	Nucleotide	Pyrimidine Metabolism, Cytidine containing	100010895	2140-72-9	0.740968	1.16928	1.47201
cytidine 2'-monophosphate (2'-CMP)	Nucleotide	Pyrimidine Metabolism, Cytidine containing	100002303	27214-06-8	1.41212	0.498131	1.48005
thymidine	Nucleotide	Pyrimidine Metabolism, Thymine containing	872	50-89-5	0.718329	1.27904	1.51742
thymine	Nucleotide	Pyrimidine Metabolism, Thymine containing	882	65-71-4	1.3707	1.06809	0.795221
5,6-dihydrothymine	Nucleotide	Pyrimidine Metabolism, Thymine containing	158	696-04-8	0.738209	0.829857	1.0729
3-aminoisobutyrate	Nucleotide	Pyrimidine Metabolism, Thymine containing	1114	10569-72-9;214139-20-5	1.02623	1.08552	1.69007
methylphosphate	Nucleotide	Purine and Pyrimidine Metabolism	100001805	7023-27-0	0.784207	1.11769	1.30807
SAICAR	Nucleotide	Purine and Pyrimidine Metabolism	100003469	3031-95-6	0.908838	1.22403	1.40286
quinolinate	Cofactors and Vitamins	Nicotinate and Nicotinamide Metabolism	182	89-00-9	1.63846	1.35623	0.521012
nicotinamide	Cofactors and Vitamins	Nicotinate and Nicotinamide Metabolism	432	98-92-0	0.796952	0.850762	0.259645
nicotinamide ribonucleotide (NMN)	Cofactors and Vitamins	Nicotinate and Nicotinamide Metabolism	1312	1094-61-7	0.908838	0.997626	1.01214
nicotinamide riboside	Cofactors and Vitamins	Nicotinate and Nicotinamide Metabolism	100001310	1341-23-7	1.13164	1.04798	0.275436
nicotinamide adenine dinucleotide (NAD+)	Cofactors and Vitamins	Nicotinate and Nicotinamide Metabolism	1310	53-84-9	1.05537	1.21462	0.684207
nicotinamide adenine dinucleotide reduced (NADH)	Cofactors and Vitamins	Nicotinate and Nicotinamide Metabolism	428	58-68-4;606-68-8	0.990815	1.04502	0.776101
1-methylnicotinamide	Cofactors and Vitamins	Nicotinate and Nicotinamide Metabolism	55	1005-24-9	0.713151	1.1476	1.40844
trigonelline (N'-methylnicotinate)	Cofactors and Vitamins	Nicotinate and Nicotinamide Metabolism	100001092	535-83-1	1.06244	0.489022	1.1765
N1-Methyl-2-pyridone-5-carboxamide	Cofactors and Vitamins	Nicotinate and Nicotinamide Metabolism	100001468	701-44-0	1.03011	0.769255	1.03337
N1-Methyl-4-pyridone-3-carboxamide	Cofactors and Vitamins	Nicotinate and Nicotinamide Metabolism	100001469	769-49-3	1.228	0.511069	1.79401
riboflavin (Vitamin B2)	Cofactors and Vitamins	Riboflavin Metabolism	500	83-88-5	1.26067	1.31134	1.19899
flavin adenine dinucleotide (FAD)	Cofactors and Vitamins	Riboflavin Metabolism	327	146-14-5;84366-81-4	0.862873	0.807533	0.310382
flavin mononucleotide (FMN)	Cofactors and Vitamins	Riboflavin Metabolism	100000251	130-40-5	0.66647	0.512739	0.551675
pantothenate	Cofactors and Vitamins	Pantothenate and CoA Metabolism	1024	137-08-6	0.833535	0.900724	0.269075
phosphopantetheine	Cofactors and Vitamins	Pantothenate and CoA Metabolism	100000328	NA	0.765617	0.900706	1.39082
3'-dephosphocoenzyme A	Cofactors and Vitamins	Pantothenate and CoA Metabolism	100000138	3633-59-8	1.10023	0.727058	0.317263
coenzyme A	Cofactors and Vitamins	Pantothenate and CoA Metabolism	270	85-61-0;18439-24-2	1.14797	0.833164	0.993099
pantetheine	Cofactors and Vitamins	Pantothenate and CoA Metabolism	100001495	496-65-1	0.778367	0.804858	1.30696
ascorbate (Vitamin C)	Cofactors and Vitamins	Ascorbate and Aldarate Metabolism	233	134-03-2	0.884249	1.19452	1.47389
dehydroascorbate	Cofactors and Vitamins	Ascorbate and Aldarate Metabolism	301	490-83-5	1.18102	1.03604	0.285203
threonate	Cofactors and Vitamins	Ascorbate and Aldarate Metabolism	100001022	70753-61-6	1.52221	1.21804	1.03727
oxalate (ethanedioate)	Cofactors and Vitamins	Ascorbate and Aldarate Metabolism	100000841	144-62-7	1.01856	1.00354	1.22718
gulonate*	Cofactors and Vitamins	Ascorbate and Aldarate Metabolism	100001586	20246-53-1	0.791792	0.934848	1.18766
alpha-tocopherol	Cofactors and Vitamins	Tocopherol Metabolism	1105	59-02-9;10191-41-0	1.15937	1.37739	0.773164
biotin	Cofactors and Vitamins	Biotin Metabolism	251	58-85-5	0.793213	0.976187	0.995254
5-methyltetrahydrofolate (5MeTHF)	Cofactors and Vitamins	Folate Metabolism	1244	68703-91-3;68792-52-9	0.958158	0.901886	1.17406
dihydrobiopterin	Cofactors and Vitamins	Tetrahydrobiopterin Metabolism	100001506	6779-87-9	1.26599	0.409204	1.16316
pterin	Cofactors and Vitamins	Pterin Metabolism	100004216	22363-60-4	0.908724	1.34275	1.66574
heme	Cofactors and Vitamins	Hemoglobin and Porphyrin Metabolism	100001386	14875-96-8	0.887896	1.05282	0.900979
bilirubin (Z,Z)	Cofactors and Vitamins	Hemoglobin and Porphyrin Metabolism	1090	635-65-4	0.798256	1.07642	0.746137
biliverdin	Cofactors and Vitamins	Hemoglobin and Porphyrin Metabolism	250	55482-27-4;55482-27-4	0.624304	0.916422	1.37911
thiamin (Vitamin B1)	Cofactors and Vitamins	Thiamine Metabolism	873	59-43-8	0.817673	1.22689	1.93744
thiamin monophosphate	Cofactors and Vitamins	Thiamine Metabolism	523	532-40-1	0.759369	1.29102	1.60803
thiamin diphosphate	Cofactors and Vitamins	Thiamine Metabolism	522	154-87-0	0.986846	1.04697	0.366745
retinol (Vitamin A)	Cofactors and Vitamins	Vitamin A Metabolism	498	68-26-8	1.50646	1.34349	0.568973
pyridoxamine	Cofactors and Vitamins	Vitamin B6 Metabolism	568	58052-48-5	0.733645	1.05275	1.48804
pyridoxamine phosphate	Cofactors and Vitamins	Vitamin B6 Metabolism	493	529-96-4	0.955885	1.00183	0.475694
pyridoxal	Cofactors and Vitamins	Vitamin B6 Metabolism	491	65-22-5	0.959798	1.21218	1.69868
pyridoxate	Cofactors and Vitamins	Vitamin B6 Metabolism	100001121	82-82-6	1.41629	1.17131	0.0608723
hippurate	Xenobiotics	Benzoate Metabolism	100000014	495-69-2	0.807612	0.836267	0.521693
benzoate	Xenobiotics	Benzoate Metabolism	100000008	65-85-0	0.790929	0.979195	0.685711
catechol sulfate	Xenobiotics	Benzoate Metabolism	100001605	4918-96-1	1.38731	0.635025	0.738765
4-vinylphenol sulfate	Xenobiotics	Benzoate Metabolism	100001755	2628-17-3	1.25733	0.730453	1.23586
p-cresol sulfate	Xenobiotics	Benzoate Metabolism	100001315	3233-57-7	1.1388	0.743699	0.885474
3-(3-hydroxyphenyl)propionate sulfate	Xenobiotics	Benzoate Metabolism	100005391	86321-32-6	0.889675	0.95966	1.01913
3-hydroxyindolin-2-one	Xenobiotics	Food Component/Plant	100003823	61-71-2	0.765072	0.918275	1.04239
gluconate	Xenobiotics	Food Component/Plant	338	527-07-1	1.22203	1.27503	0.983704
beta-guanidinopropanoate	Xenobiotics	Food Component/Plant	100001411	353-09-3	1.30599	0.341746	0.428614
galacturonate 1-phosphate	Xenobiotics	Food Component/Plant	100002678	103192-54-7	0.809208	1.05745	1.55933
ergothioneine	Xenobiotics	Food Component/Plant	100002154	58511-63-0	0.846067	0.687479	0.131591
erythritol	Xenobiotics	Food Component/Plant	100000846	149-32-6	0.754072	1.00022	1.56477
ferulic acid 4-sulfate	Xenobiotics	Food Component/Plant	100005389	86321-29-1	1.00629	0.533488	0.916273
kojibiose	Xenobiotics	Food Component/Plant	100000928	2140-29-6	0.908579	0.84493	0.830197
N-glycolylneuraminate	Xenobiotics	Food Component/Plant	100001491	1113-83-3	0.78483	0.865197	0.57605
stachydrine	Xenobiotics	Food Component/Plant	100001296	4136-37-2	0.671858	0.849158	1.30378
tartarate	Xenobiotics	Food Component/Plant	100000295	87-69-4;6106-24-7	0.894847	0.426107	0.64358
methyl glucopyranoside (alpha + beta)	Xenobiotics	Food Component/Plant	100005864		1.19538	1.42155	1.77879
pyrraline	Xenobiotics	Food Component/Plant	100001767	74509-14-1	1.20082	1.11285	1.10482
tartronate (hydroxymalonate)	Xenobiotics	Bacterial/Fungal	100000840	80-69-3	1.10442	1.04277	0.486192
S-carboxymethyl-L-cysteine	Xenobiotics	Drug - Other	100002324	638-23-3	0.998776	1.15682	1.32991
sulfate*	Xenobiotics	Chemical	100002528	14808-79-8	0.895145	0.973946	1.52096
O-sulfo-L-tyrosine	Xenobiotics	Chemical	100005384		0.807524	0.745774	0.946476
dimethyl sulfone	Xenobiotics	Chemical	100004284	67-71-0	0.852474	0.625203	0.587468
glycerol 2-phosphate	Xenobiotics	Chemical	100001029	819-83-0	0.801502	1.2129	1.58401
succinimide	Xenobiotics	Chemical	100003696	123-56-8	0.938755	1.16914	0.987438
1,2,3-benzenetriol sulfate (2)	Xenobiotics	Chemical	100006374		0.81822	0.963469	1.02589
thioproline	Xenobiotics	Chemical	100009232	34592-47-4	0.736031	0.826236	0.405085
