# Supplementary material for: Metabolic Response of Triple-Negative Breast Cancer to Folate Restriction
Source: Nutrients. 2021 May 13;13(5):1637. doi: 10.3390/nu13051637 (PMC8152779; doi:10.3390/nu13051637)
Supplement: Supplementary file 1 [file nutrients-13-01637-s001.zip › additional file 4 MWnt metabolomics.xlsx]

## Sheet: Sheet1
Additional file 4
M-Wnt tumor metabolomics					Metabolite fold change	p value	FDRq value
Biochemical Name	Super Pathway	Sub Pathway	Chemical ID	CAS	Ctrl/No FA	Ctrl/No FA	Ctrl/No FA
glycine	Amino Acid	Glycine, Serine and Threonine Metabolism	340	56-40-6	0.98	0.8331	0.7016
N-acetylglycine	Amino Acid	Glycine, Serine and Threonine Metabolism	100001006	543-24-8	1.2	0.3981	0.5947
sarcosine	Amino Acid	Glycine, Serine and Threonine Metabolism	1023	107-97-1	0.55	0.0314	0.5654
dimethylglycine	Amino Acid	Glycine, Serine and Threonine Metabolism	806	1118-68-9	1.66	0.1752	0.5685
betaine	Amino Acid	Glycine, Serine and Threonine Metabolism	799	107-43-7	1.08	0.7186	0.6721
betaine aldehyde	Amino Acid	Glycine, Serine and Threonine Metabolism	1219	7758-31-8	1.41	0.6274	0.6601
serine	Amino Acid	Glycine, Serine and Threonine Metabolism	503	56-45-1	0.96	0.5335	0.6263
N-acetylserine	Amino Acid	Glycine, Serine and Threonine Metabolism	100001851	97-14-3	0.96	0.6632	0.6654
threonine	Amino Acid	Glycine, Serine and Threonine Metabolism	564	72-19-5	0.93	0.4675	0.6043
N-acetylthreonine	Amino Acid	Glycine, Serine and Threonine Metabolism	100001274	17093-74-2	0.89	0.2512	0.5774
alanine	Amino Acid	Alanine and Aspartate Metabolism	811	56-41-7	0.95	0.6811	0.6707
N-acetylalanine	Amino Acid	Alanine and Aspartate Metabolism	1110	97-69-8	0.81	0.0486	0.5654
aspartate	Amino Acid	Alanine and Aspartate Metabolism	234	56-84-8	0.93	0.3102	0.59
asparagine	Amino Acid	Alanine and Aspartate Metabolism	917	70-47-3	0.92	0.4214	0.5947
N-acetylasparagine	Amino Acid	Alanine and Aspartate Metabolism	100001257	4033-40-3	0.83	0.2161	0.5685
N-acetylaspartate (NAA)	Amino Acid	Alanine and Aspartate Metabolism	100000787	997-55-7;997-55-7	0.93	0.9497	0.7215
glutamate	Amino Acid	Glutamate Metabolism	561	56-86-0	0.93	0.3572	0.5947
glutamine	Amino Acid	Glutamate Metabolism	563	56-85-9	0.9	0.2523	0.5774
N-acetylglutamate	Amino Acid	Glutamate Metabolism	100000282	5817-08-03	0.7	0.056	0.5654
N-acetylglutamine	Amino Acid	Glutamate Metabolism	100001253	2490-97-3	0.87	0.7305	0.6756
4-hydroxyglutamate	Amino Acid	Glutamate Metabolism	100002544	2485-33-8	1.17	0.7733	0.6832
gamma-carboxyglutamate	Amino Acid	Glutamate Metabolism	100002679	56271-99-9	0.97	0.626	0.6601
glutamate, gamma-methyl ester	Amino Acid	Glutamate Metabolism	100001103	1499-55-4	0.84	0.4692	0.6043
N-acetyl-aspartyl-glutamate (NAAG)	Amino Acid	Glutamate Metabolism	100001612	3106-85-2	0.86	0.4907	0.6096
beta-citrylglutamate	Amino Acid	Glutamate Metabolism	100003271	73590-26-8	0.92	0.9348	0.7168
gamma-aminobutyrate (GABA)	Amino Acid	Glutamate Metabolism	141	56-12-2	1.19	0.0892	0.5654
S-1-pyrroline-5-carboxylate	Amino Acid	Glutamate Metabolism	35	2906-39-0	0.83	0.3366	0.5947
histidine	Amino Acid	Histidine Metabolism	355	5934-29-2	0.89	0.3442	0.5947
N-acetylhistidine	Amino Acid	Histidine Metabolism	100001293	39145-52-3	1.14	0.439	0.595
1-methylhistidine	Amino Acid	Histidine Metabolism	100001051	332-80-9	2.04	0.019	0.5654
3-methylhistidine	Amino Acid	Histidine Metabolism	100000042	368-16-1	1.87	0.0671	0.5654
N-acetyl-1-methylhistidine*	Amino Acid	Histidine Metabolism	100004299		1.14	0.8052	0.6915
trans-urocanate	Amino Acid	Histidine Metabolism	537	104-98-3	1.15	0.4227	0.5947
cis-urocanate	Amino Acid	Histidine Metabolism	100003425	7699-35-6	1.16	0.5679	0.6363
imidazole propionate	Amino Acid	Histidine Metabolism	100003434	1074-59-5	0.72	0.1279	0.5654
imidazole lactate	Amino Acid	Histidine Metabolism	100000263	14403-45-3	0.85	0.1678	0.5685
histamine	Amino Acid	Histidine Metabolism	354	51-45-6	0.82	0.286	0.5774
1-methylhistamine	Amino Acid	Histidine Metabolism	100001204	501-75-7	0.82	0.0836	0.5654
1-methylimidazoleacetate	Amino Acid	Histidine Metabolism	100001208	2625-49-2	1.07	0.893	0.7084
4-imidazoleacetate	Amino Acid	Histidine Metabolism	100001207	645-65-8	0.78	0.2757	0.5774
lysine	Amino Acid	Lysine Metabolism	407	56-87-1	0.9	0.1408	0.5654
N6-acetyllysine	Amino Acid	Lysine Metabolism	100001734	692-04-6	0.89	0.3459	0.5947
N6,N6,N6-trimethyllysine	Amino Acid	Lysine Metabolism	189	23284-33-5	0.96	0.7106	0.672
5-hydroxylysine	Amino Acid	Lysine Metabolism	100000054	13204-98-3	0.92	0.3504	0.5947
5-(galactosylhydroxy)-L-lysine	Amino Acid	Lysine Metabolism	100002462	32448-36-5	0.86	0.2165	0.5685
2-aminoadipate	Amino Acid	Lysine Metabolism	381	542-32-5;1118-90-7	1.12	0.5803	0.6434
glutarate (pentanedioate)	Amino Acid	Lysine Metabolism	339	110-94-1	0.53	0.1203	0.5654
glutarylcarnitine (C5-DC)	Amino Acid	Lysine Metabolism	100001593	102636-82-8	0.79	0.5276	0.6245
pipecolate	Amino Acid	Lysine Metabolism	1025	4043-87-2	1.1	0.7659	0.6832
6-oxopiperidine-2-carboxylate	Amino Acid	Lysine Metabolism	100004499	34622-39-4	0.83	0.0472	0.5654
5-aminovalerate	Amino Acid	Lysine Metabolism	100000454	660-88-8	0.81	0.4531	0.6001
phenylalanine	Amino Acid	Phenylalanine and Tyrosine Metabolism	460	63-91-2	0.93	0.338	0.5947
N-acetylphenylalanine	Amino Acid	Phenylalanine and Tyrosine Metabolism	100001256	2018-61-3	0.94	0.55	0.6363
phenylpyruvate	Amino Acid	Phenylalanine and Tyrosine Metabolism	241	156-06-9	0.91	0.4758	0.6061
phenyllactate (PLA)	Amino Acid	Phenylalanine and Tyrosine Metabolism	100000774	828-01-3	1.23	0.6391	0.6601
tyrosine	Amino Acid	Phenylalanine and Tyrosine Metabolism	815	60-18-4	0.94	0.464	0.6043
N-acetyltyrosine	Amino Acid	Phenylalanine and Tyrosine Metabolism	100001104	537-55-3	0.96	0.7407	0.6805
4-hydroxyphenylpyruvate	Amino Acid	Phenylalanine and Tyrosine Metabolism	1141	156-39-8	0.96	0.9841	0.7332
3-(4-hydroxyphenyl)lactate	Amino Acid	Phenylalanine and Tyrosine Metabolism	240	6482-98-0	0.93	0.8522	0.7016
phenol sulfate	Amino Acid	Phenylalanine and Tyrosine Metabolism	100001510	937-34-8	0.27	0.0071	0.5654
p-cresol sulfate	Amino Acid	Phenylalanine and Tyrosine Metabolism	100001315	3233-57-7	0.94	0.7373	0.6785
3-methoxytyrosine	Amino Acid	Phenylalanine and Tyrosine Metabolism	1342	300-48-1	1.05	0.778	0.6832
o-Tyrosine	Amino Acid	Phenylalanine and Tyrosine Metabolism	100004290	2370-61-8	0.92	0.3221	0.5947
3-(3-hydroxyphenyl)propionate sulfate	Amino Acid	Phenylalanine and Tyrosine Metabolism	100005391	86321-32-6	0.98	0.4235	0.5947
p-cresol-glucuronide*	Amino Acid	Phenylalanine and Tyrosine Metabolism	100006191	17680-99-8	0.62	0.3936	0.5947
N-formylphenylalanine	Amino Acid	Phenylalanine and Tyrosine Metabolism	100006056	13200-85-6	1.29	0.2258	0.5698
tryptophan	Amino Acid	Tryptophan Metabolism	565	73-22-3	0.95	0.4359	0.5947
indolepropionate	Amino Acid	Tryptophan Metabolism	100001083	830-96-6	0.87	0.9277	0.7156
indoleacetylglycine	Amino Acid	Tryptophan Metabolism	100006730		0.32	0.3873	0.5947
3-indoxyl sulfate	Amino Acid	Tryptophan Metabolism	100000467	2642-37-7	0.87	0.6687	0.6686
N-acetyltryptophan	Amino Acid	Tryptophan Metabolism	100001254	1218-34-4	0.82	0.5635	0.6363
indolelactate	Amino Acid	Tryptophan Metabolism	100000463	832-97-3	3.94	0.6003	0.6503
indoleacetate	Amino Acid	Tryptophan Metabolism	100001034	6505-45-9	0.94	0.7652	0.6832
kynurenine	Amino Acid	Tryptophan Metabolism	100000265	2922-83-0	1.36	0.2118	0.5685
kynurenate	Amino Acid	Tryptophan Metabolism	98	492-27-3	0.52	0.3791	0.5947
N-formylanthranilic acid	Amino Acid	Tryptophan Metabolism	100004561	3342-77-6	0.91	0.6753	0.67
5-hydroxyindoleacetate	Amino Acid	Tryptophan Metabolism	71	54-16-0	1.07	0.963	0.7229
serotonin	Amino Acid	Tryptophan Metabolism	504	153-98-0	0.4	0.2508	0.5774
C-glycosyltryptophan	Amino Acid	Tryptophan Metabolism	100006379	180509-18-6	0.93	0.4235	0.5947
leucine	Amino Acid	Leucine, Isoleucine and Valine Metabolism	397	61-90-5	0.92	0.2146	0.5685
N-acetylleucine	Amino Acid	Leucine, Isoleucine and Valine Metabolism	1082	1188-21-2	0.81	0.1854	0.5685
4-methyl-2-oxopentanoate	Amino Acid	Leucine, Isoleucine and Valine Metabolism	100000551	816-66-0	0.87	0.6932	0.672
isovalerylglycine	Amino Acid	Leucine, Isoleucine and Valine Metabolism	100001452	16284-60-9	0.82	0.6524	0.6601
isovalerylcarnitine (C5)	Amino Acid	Leucine, Isoleucine and Valine Metabolism	100001393	31023-24-2	0.56	0.0652	0.5654
beta-hydroxyisovalerate	Amino Acid	Leucine, Isoleucine and Valine Metabolism	1442	625-08-1	1.42	0.0719	0.5654
isoleucine	Amino Acid	Leucine, Isoleucine and Valine Metabolism	376	73-32-5	0.92	0.2021	0.5685
N-acetylisoleucine	Amino Acid	Leucine, Isoleucine and Valine Metabolism	100001276	3077-46-1	1.01	0.9235	0.7156
alpha-hydroxyisovalerate	Amino Acid	Leucine, Isoleucine and Valine Metabolism	100001300	600-37-3	2.38	0.1062	0.5654
2-methylbutyrylcarnitine (C5)	Amino Acid	Leucine, Isoleucine and Valine Metabolism	100001509	31023-25-3	0.61	0.0311	0.5654
tiglylcarnitine (C5:1-DC)	Amino Acid	Leucine, Isoleucine and Valine Metabolism	100001597	64191-86-2	0.78	0.0963	0.5654
3-hydroxy-2-ethylpropionate	Amino Acid	Leucine, Isoleucine and Valine Metabolism	100001170	4374-62-3	1.78	0.2146	0.5685
ethylmalonate	Amino Acid	Leucine, Isoleucine and Valine Metabolism	2054	601-75-2	0.98	0.786	0.6832
methylsuccinate	Amino Acid	Leucine, Isoleucine and Valine Metabolism	2051	498-21-5	0.81	0.5496	0.6363
valine	Amino Acid	Leucine, Isoleucine and Valine Metabolism	566	72-18-4	0.92	0.3519	0.5947
N-acetylvaline	Amino Acid	Leucine, Isoleucine and Valine Metabolism	1084	96-81-1	0.89	0.269	0.5774
3-methyl-2-oxobutyrate	Amino Acid	Leucine, Isoleucine and Valine Metabolism	100000936	3715-29-5	1.61	0.1499	0.5663
2-hydroxy-3-methylvalerate	Amino Acid	Leucine, Isoleucine and Valine Metabolism	100001541	488-15-3	2.46	0.1119	0.5654
isobutyrylcarnitine (C4)	Amino Acid	Leucine, Isoleucine and Valine Metabolism	100001055	25518-49-4	0.6	0.2138	0.5685
3-hydroxyisobutyrate	Amino Acid	Leucine, Isoleucine and Valine Metabolism	111	2068-83-9	0.79	0.24	0.5774
methionine	Amino Acid	Methionine, Cysteine, SAM and Taurine Metabolism	415	63-68-3	0.89	0.214	0.5685
N-acetylmethionine	Amino Acid	Methionine, Cysteine, SAM and Taurine Metabolism	1083	65-82-7	0.92	0.644	0.6601
N-formylmethionine	Amino Acid	Methionine, Cysteine, SAM and Taurine Metabolism	194	4289-98-9	0.86	0.2653	0.5774
methionine sulfoxide	Amino Acid	Methionine, Cysteine, SAM and Taurine Metabolism	100000039	3226-65-1	1.1	0.7016	0.672
N-acetylmethionine sulfoxide	Amino Acid	Methionine, Cysteine, SAM and Taurine Metabolism	100005463	108646-71-5	1.19	0.4275	0.5947
S-adenosylmethionine (SAM)	Amino Acid	Methionine, Cysteine, SAM and Taurine Metabolism	1263	24346-00-7;86867-01-8;86867-0108	1.05	0.3049	0.5898
S-adenosylhomocysteine (SAH)	Amino Acid	Methionine, Cysteine, SAM and Taurine Metabolism	197	979-92-0	0.96	0.4522	0.6001
cystathionine	Amino Acid	Methionine, Cysteine, SAM and Taurine Metabolism	310	535-34-2	0.68	0.2091	0.5685
cysteine	Amino Acid	Methionine, Cysteine, SAM and Taurine Metabolism	800	52-90-4;56-89-3	1.5	0.2596	0.5774
S-methylcysteine	Amino Acid	Methionine, Cysteine, SAM and Taurine Metabolism	100002749	1187-84-4	1.24	0.6454	0.6601
cysteine s-sulfate	Amino Acid	Methionine, Cysteine, SAM and Taurine Metabolism	100000808	1637-71-4	3.67	0.0714	0.5654
cystine	Amino Acid	Methionine, Cysteine, SAM and Taurine Metabolism	279	56-89-3	2.95	0.0238	0.5654
cysteine sulfinic acid	Amino Acid	Methionine, Cysteine, SAM and Taurine Metabolism	100002113	207121-48-0	1.33	0.3967	0.5947
hypotaurine	Amino Acid	Methionine, Cysteine, SAM and Taurine Metabolism	358	300-84-5	0.64	0.1007	0.5654
taurine	Amino Acid	Methionine, Cysteine, SAM and Taurine Metabolism	512	107-35-7	0.89	0.099	0.5654
N-acetyltaurine	Amino Acid	Methionine, Cysteine, SAM and Taurine Metabolism	100005466		0.99	0.9193	0.7156
taurocyamine	Amino Acid	Methionine, Cysteine, SAM and Taurine Metabolism	100001418	543-18-0	0.89	0.343	0.5947
2-hydroxybutyrate/2-hydroxyisobutyrate	Amino Acid	Methionine, Cysteine, SAM and Taurine Metabolism	100008928		2.15	0.6521	0.6601
arginine	Amino Acid	Urea cycle; Arginine and Proline Metabolism	231	1119-34-2	1.13	0.8669	0.7016
argininosuccinate	Amino Acid	Urea cycle; Arginine and Proline Metabolism	232	156637-58-0	1.45	0.8791	0.7065
urea	Amino Acid	Urea cycle; Arginine and Proline Metabolism	533	57-13-6	0.92	0.3631	0.5947
ornithine	Amino Acid	Urea cycle; Arginine and Proline Metabolism	444	3184-13-2	0.8	0.0714	0.5654
citrulline	Amino Acid	Urea cycle; Arginine and Proline Metabolism	391	372-75-8	0.97	0.7084	0.672
homocitrulline	Amino Acid	Urea cycle; Arginine and Proline Metabolism	100000963	1190-49-4	0.91	0.8402	0.7016
proline	Amino Acid	Urea cycle; Arginine and Proline Metabolism	480	147-85-3	0.98	0.7669	0.6832
dimethylarginine (SDMA + ADMA)	Amino Acid	Urea cycle; Arginine and Proline Metabolism	100001810	102783-24-4	0.92	0.3294	0.5947
N-acetylarginine	Amino Acid	Urea cycle; Arginine and Proline Metabolism	100001266	155-84-0	0.74	0.3086	0.5898
N-acetylcitrulline	Amino Acid	Urea cycle; Arginine and Proline Metabolism	100001577	33965-42-3	0.7	0.9437	0.7212
N-delta-acetylornithine	Amino Acid	Urea cycle; Arginine and Proline Metabolism	100004523		1.68	0.0259	0.5654
N-alpha-acetylornithine	Amino Acid	Urea cycle; Arginine and Proline Metabolism	100000285	6205-08-09	1.2	0.4107	0.5947
trans-4-hydroxyproline	Amino Acid	Urea cycle; Arginine and Proline Metabolism	1001	51-35-4	0.96	0.6927	0.672
pro-hydroxy-pro	Amino Acid	Urea cycle; Arginine and Proline Metabolism	100001167	18684-24-7	0.72	0.1014	0.5654
N-monomethylarginine	Amino Acid	Urea cycle; Arginine and Proline Metabolism	100004488	53308-83-1	0.88	0.1263	0.5654
argininate*	Amino Acid	Urea cycle; Arginine and Proline Metabolism	100002769	157-07-3	0.59	0.0814	0.5654
guanidinoacetate	Amino Acid	Creatine Metabolism	344	352-97-6	0.88	0.1257	0.5654
creatine	Amino Acid	Creatine Metabolism	1221	57-00-1	0.86	0.2001	0.5685
creatinine	Amino Acid	Creatine Metabolism	275	60-27-5	0.88	0.3892	0.5947
creatine phosphate	Amino Acid	Creatine Metabolism	100000112	922-32-7	1.82	0.7123	0.672
putrescine	Amino Acid	Polyamine Metabolism	49	110-60-1	0.9	0.659	0.6639
spermidine	Amino Acid	Polyamine Metabolism	50	124-20-9	0.85	0.8006	0.6887
spermine	Amino Acid	Polyamine Metabolism	507	71-44-3	1	1	0.7341
5-methylthioadenosine (MTA)	Amino Acid	Polyamine Metabolism	212	2457-80-9	1.03	0.3835	0.5947
N-acetylputrescine	Amino Acid	Polyamine Metabolism	192	18233-70-0	1.06	0.8586	0.7016
1-methylguanidine	Amino Acid	Guanidino and Acetamido Metabolism	100000715	22661-87-6	1.29	0.5743	0.6404
4-guanidinobutanoate	Amino Acid	Guanidino and Acetamido Metabolism	100000096	463-003;463-00-3	0.92	0.5223	0.6212
glutathione, reduced (GSH)	Amino Acid	Glutathione Metabolism	496	70-18-8	0.74	0.0684	0.5654
glutathione, oxidized (GSSG)	Amino Acid	Glutathione Metabolism	448	103239-24-3	0.91	0.4175	0.5947
cysteine-glutathione disulfide	Amino Acid	Glutathione Metabolism	100001437	13081-14-6	0.93	0.2174	0.5685
S-methylglutathione	Amino Acid	Glutathione Metabolism	100001259	2922-56-7	0.83	0.4013	0.5947
S-lactoylglutathione	Amino Acid	Glutathione Metabolism	1343	54398-03-7	0.56	0.0482	0.5654
5-oxoproline	Amino Acid	Glutathione Metabolism	1021	98-79-3	1.32	0.0504	0.5654
ophthalmate	Amino Acid	Glutathione Metabolism	100001311	495-27-2	0.88	0.0974	0.5654
4-hydroxy-nonenal-glutathione	Amino Acid	Glutathione Metabolism	100006240	99927-70-5	0.66	0.1727	0.5685
gamma-glutamylglutamate	Peptide	Gamma-glutamyl Amino Acid	331	1116-22-9	1.29	0.1407	0.5654
gamma-glutamylglutamine	Peptide	Gamma-glutamyl Amino Acid	1140	10148-81-9	1.98	0.1108	0.5654
gamma-glutamylglycine	Peptide	Gamma-glutamyl Amino Acid	100001294	1948-29-4	2.36	0.0541	0.5654
gamma-glutamylhistidine	Peptide	Gamma-glutamyl Amino Acid	1235	37460-15-4	2.1	0.0562	0.5654
gamma-glutamylisoleucine*	Peptide	Gamma-glutamyl Amino Acid	100001485		1.55	0.1982	0.5685
gamma-glutamylleucine	Peptide	Gamma-glutamyl Amino Acid	1268	2566-39-4	1.58	0.0959	0.5654
gamma-glutamyl-epsilon-lysine	Peptide	Gamma-glutamyl Amino Acid	100001262	17105-15-6	1.26	0.3695	0.5947
gamma-glutamylmethionine	Peptide	Gamma-glutamyl Amino Acid	100001313	17663-87-5	2.77	0.153	0.5685
gamma-glutamylphenylalanine	Peptide	Gamma-glutamyl Amino Acid	100000491	7432-24-8	1.99	0.1262	0.5654
gamma-glutamylthreonine	Peptide	Gamma-glutamyl Amino Acid	100001314	5652-48-2	1.91	0.0933	0.5654
gamma-glutamyltryptophan	Peptide	Gamma-glutamyl Amino Acid	100001295	66471-20-3	2.24	0.0327	0.5654
gamma-glutamyltyrosine	Peptide	Gamma-glutamyl Amino Acid	1102	7432-23-7	1.77	0.1196	0.5654
gamma-glutamylvaline	Peptide	Gamma-glutamyl Amino Acid	100001126	2746-34-1	1.35	0.2994	0.5898
gamma-glutamylserine	Peptide	Gamma-glutamyl Amino Acid	100009231	5875-35-4	1.92	0.0807	0.5654
carnosine	Peptide	Dipeptide Derivative	249	305-84-0	0.95	0.5922	0.6474
anserine	Peptide	Dipeptide Derivative	100000044	10030-52-1	0.93	0.5074	0.6145
glycylleucine	Peptide	Dipeptide	100001258	869-19-2	0.99	0.7628	0.6832
glycylvaline	Peptide	Dipeptide	100000487	1963-21-9	0.92	0.7568	0.6832
isoleucylglycine	Peptide	Dipeptide	100003169	868-28-0	0.97	0.85	0.7016
phenylalanylalanine	Peptide	Dipeptide	100003589	3918-87-4	0.94	0.8409	0.7016
phenylalanylglycine	Peptide	Dipeptide	100003588	721-90-4	0.85	0.5629	0.6363
prolylglycine	Peptide	Dipeptide	100003674	2578-57-6	0.91	0.6526	0.6601
valylleucine	Peptide	Dipeptide	100003210	22906-55-4	0.59	0.6115	0.6584
phenylacetylglycine	Peptide	Acetylated Peptides	100001275	500-98-1	0.52	0.3914	0.5947
1,5-anhydroglucitol (1,5-AG)	Carbohydrate	Glycolysis, Gluconeogenesis, and Pyruvate Metabolism	100000580	154-58-5	0.97	0.7133	0.672
glucose	Carbohydrate	Glycolysis, Gluconeogenesis, and Pyruvate Metabolism	572	50-99-7	0.53	0.067	0.5654
glucose 6-phosphate	Carbohydrate	Glycolysis, Gluconeogenesis, and Pyruvate Metabolism	291	103192-55-8	0.85	0.1731	0.5685
fructose-6-phosphate	Carbohydrate	Glycolysis, Gluconeogenesis, and Pyruvate Metabolism	1232	103213-47-4	0.72	0.0845	0.5654
Isobar: fructose 1,6-diphosphate, glucose 1,6-diphosphate, myo-inositol 1,4 or 1,3-diphosphate	Carbohydrate	Glycolysis, Gluconeogenesis, and Pyruvate Metabolism	100002180		0.84	0.1047	0.5654
dihydroxyacetone phosphate (DHAP)	Carbohydrate	Glycolysis, Gluconeogenesis, and Pyruvate Metabolism	309	102783-56-2	1.16	0.2694	0.5774
2-phosphoglycerate	Carbohydrate	Glycolysis, Gluconeogenesis, and Pyruvate Metabolism	100000093	70195-25-4	0.97	0.4679	0.6043
3-phosphoglycerate	Carbohydrate	Glycolysis, Gluconeogenesis, and Pyruvate Metabolism	132	80731-10-8	1.12	0.6519	0.6601
phosphoenolpyruvate (PEP)	Carbohydrate	Glycolysis, Gluconeogenesis, and Pyruvate Metabolism	463	10526-80-4	1.15	0.5923	0.6474
pyruvate	Carbohydrate	Glycolysis, Gluconeogenesis, and Pyruvate Metabolism	823	127-17-3	1.1	0.4968	0.6112
lactate	Carbohydrate	Glycolysis, Gluconeogenesis, and Pyruvate Metabolism	482	79-33-4	0.86	0.2025	0.5685
glycerate	Carbohydrate	Glycolysis, Gluconeogenesis, and Pyruvate Metabolism	1052	600-19-1	1.09	0.375	0.5947
6-phosphogluconate	Carbohydrate	Pentose Phosphate Pathway	100000341	921-62-0;53411-70-4	0.82	0.0459	0.5654
ribose 5-phosphate	Carbohydrate	Pentose Phosphate Pathway	19	18265-46-8;108321-05-7	0.81	0.1868	0.5685
sedoheptulose-7-phosphate	Carbohydrate	Pentose Phosphate Pathway	100001628	2646-35-7	0.8	0.0505	0.5654
ribose	Carbohydrate	Pentose Metabolism	914	50-69-1	0.9	0.4142	0.5947
ribitol	Carbohydrate	Pentose Metabolism	100000406	488-81-3	0.82	0.1838	0.5685
ribonate	Carbohydrate	Pentose Metabolism	100001007	5336-08-03	0.56	0.0162	0.5654
arabitol/xylitol	Carbohydrate	Pentose Metabolism	100006430		0.76	0.067	0.5654
arabonate/xylonate	Carbohydrate	Pentose Metabolism	100006115		0.86	0.5784	0.6434
sedoheptulose	Carbohydrate	Pentose Metabolism	100002619	3019-74-7	0.84	0.2256	0.5698
maltose	Carbohydrate	Glycogen Metabolism	913	6363-53-7	0.7	0.6973	0.672
sucrose	Carbohydrate	Disaccharides and Oligosaccharides	935	57-50-1	0.6	0.2143	0.5685
fructose	Carbohydrate	Fructose, Mannose and Galactose Metabolism	878	57-48-7	0.74	0.0278	0.5654
mannitol/sorbitol	Carbohydrate	Fructose, Mannose and Galactose Metabolism	100001740		0.54	0.0044	0.5654
mannose	Carbohydrate	Fructose, Mannose and Galactose Metabolism	803	3458-28-4	0.85	0.1423	0.5654
mannose-6-phosphate	Carbohydrate	Fructose, Mannose and Galactose Metabolism	294	70442-25-0;104872-94-8	0.83	0.1755	0.5685
galactitol (dulcitol)	Carbohydrate	Fructose, Mannose and Galactose Metabolism	1003	608-66-2	0.89	0.178	0.5685
galactose 1-phosphate	Carbohydrate	Fructose, Mannose and Galactose Metabolism	100000300	19046-60-7	0.96	0.4803	0.6073
galactonate	Carbohydrate	Fructose, Mannose and Galactose Metabolism	100001026	299-28-5	0.74	0.0609	0.5654
UDP-glucose	Carbohydrate	Nucleotide Sugar	1096	117756-22-6	1.09	0.8902	0.7084
UDP-galactose	Carbohydrate	Nucleotide Sugar	100000298	2956-16-3;91183-98-1;137868-52-1	1	1	0.7341
UDP-N-acetylglucosamine/galactosamine	Carbohydrate	Nucleotide Sugar	100002957		1.02	0.8684	0.7016
cytidine 5'-monophospho-N-acetylneuraminic acid	Carbohydrate	Nucleotide Sugar	1223	3063-71-6	0.88	0.4297	0.5947
glucosamine-6-phosphate	Carbohydrate	Aminosugar Metabolism	290	3616-42-0	0.83	0.1605	0.5685
glucuronate	Carbohydrate	Aminosugar Metabolism	100000257	207300-70-7	0.86	0.1087	0.5654
N-acetylglucosamine 6-phosphate	Carbohydrate	Aminosugar Metabolism	1213	102029-88-9	1	0.8676	0.7016
N-acetyl-glucosamine 1-phosphate	Carbohydrate	Aminosugar Metabolism	1212	31281-59-1	4.47	0.1101	0.5654
N-acetylneuraminate	Carbohydrate	Aminosugar Metabolism	1162	131-48-6	0.79	0.3378	0.5947
N-acetylglucosaminylasparagine	Carbohydrate	Aminosugar Metabolism	1215	2776-93-4	0.75	0.3506	0.5947
erythronate*	Carbohydrate	Aminosugar Metabolism	100001320	88759-55-1	0.8	0.0838	0.5654
N-acetylglucosamine/N-acetylgalactosamine	Carbohydrate	Aminosugar Metabolism	100006435		1.15	0.4411	0.5952
N6-carboxymethyllysine	Carbohydrate	Advanced Glycation End-product	100001768	5746-04-03	0.57	0.2208	0.5698
citrate	Energy	TCA Cycle	1124	77-92-9	1.21	0.9073	0.7084
aconitate [cis or trans]	Energy	TCA Cycle	100001359		1.12	0.9911	0.734
isocitrate	Energy	TCA Cycle	1206	20226-99-7	0.93	0.4499	0.6001
alpha-ketoglutarate	Energy	TCA Cycle	93	305-72-6;328-50-7;22202-68-2	1.04	0.5826	0.6434
succinylcarnitine (C4-DC)	Energy	TCA Cycle	100001948	256928-74-2	0.81	0.2135	0.5685
succinate	Energy	TCA Cycle	252	110-15-6	1.11	0.4282	0.5947
fumarate	Energy	TCA Cycle	330	100-17-8	0.87	0.1243	0.5654
malate	Energy	TCA Cycle	409	6915-15-7	0.94	0.3541	0.5947
itaconate	Energy	TCA Cycle	100000455	97-65-4	0.9	0.8788	0.7065
2-methylcitrate/homocitrate	Energy	TCA Cycle	100008929		1.05	0.6907	0.672
acetylphosphate	Energy	Oxidative Phosphorylation	1211	94249-01-1	0.87	0.2793	0.5774
phosphate	Energy	Oxidative Phosphorylation	461	7664-38-2	0.94	0.3947	0.5947
caproate (6:0)	Lipid	Medium Chain Fatty Acid	926	142-62-1	1.01	0.8585	0.7016
heptanoate (7:0)	Lipid	Medium Chain Fatty Acid	925	111-14-8	1.39	0.4582	0.604
caprylate (8:0)	Lipid	Medium Chain Fatty Acid	932	124-07-2	2.26	0.0203	0.5654
caprate (10:0)	Lipid	Medium Chain Fatty Acid	888	112-37-8	1.13	0.7028	0.672
laurate (12:0)	Lipid	Medium Chain Fatty Acid	181	143-07-7	1.08	0.6486	0.6601
5-dodecenoate (12:1n7)	Lipid	Medium Chain Fatty Acid	100001232	2430-94-6	1.27	0.6479	0.6601
myristate (14:0)	Lipid	Long Chain Fatty Acid	519	544-63-8	1.38	0.7254	0.6747
myristoleate (14:1n5)	Lipid	Long Chain Fatty Acid	100001198	544-64-9	1.21	0.5649	0.6363
pentadecanoate (15:0)	Lipid	Long Chain Fatty Acid	980	1002-84-2;10002-84-2	1.24	0.3902	0.5947
palmitate (16:0)	Lipid	Long Chain Fatty Acid	424	57-10-3	1.13	0.6468	0.6601
palmitoleate (16:1n7)	Lipid	Long Chain Fatty Acid	452	373-49-9	1.25	0.8361	0.7016
margarate (17:0)	Lipid	Long Chain Fatty Acid	891	506-12-7	1.48	0.3802	0.5947
10-heptadecenoate (17:1n7)	Lipid	Long Chain Fatty Acid	100001278	29743-97-3	1.38	0.6241	0.6601
stearate (18:0)	Lipid	Long Chain Fatty Acid	439	57-11-4	1.27	0.1755	0.5685
nonadecanoate (19:0)	Lipid	Long Chain Fatty Acid	892	646-30-0	1.58	0.2474	0.5774
10-nonadecenoate (19:1n9)	Lipid	Long Chain Fatty Acid	100001277	73033-09-7	1.55	0.4268	0.5947
arachidate (20:0)	Lipid	Long Chain Fatty Acid	893	506-30-9	1.38	0.1948	0.5685
eicosenoate (20:1)	Lipid	Long Chain Fatty Acid	100001335		1.63	0.2529	0.5774
tricosenoate (23:1)	Lipid	Long Chain Fatty Acid	100009068		1.62	0.2692	0.5774
behenate (22:0)*	Lipid	Long Chain Fatty Acid	314	112-85-6	1.48	0.3189	0.5947
erucate (22:1n9)	Lipid	Long Chain Fatty Acid	1087	112-86-7	1.88	0.0255	0.5654
nervonate (24:1n9)*	Lipid	Long Chain Fatty Acid	100001231	506-37-6	1.55	0.1079	0.5654
oleate/vaccenate (18:1)	Lipid	Long Chain Fatty Acid	100008930		1.25	0.4217	0.5947
stearidonate (18:4n3)	Lipid	Polyunsaturated Fatty Acid (n3 and n6)	100001229	111174-40-4	1.04	0.8214	0.6991
eicosapentaenoate (EPA; 20:5n3)	Lipid	Polyunsaturated Fatty Acid (n3 and n6)	2050	10-2005-9;10417-94-4	1.76	0.1319	0.5654
docosapentaenoate (n3 DPA; 22:5n3)	Lipid	Polyunsaturated Fatty Acid (n3 and n6)	100001181	2234-74-4	1.64	0.1943	0.5685
docosahexaenoate (DHA; 22:6n3)	Lipid	Polyunsaturated Fatty Acid (n3 and n6)	100000665	6217-54-5	1.64	0.0821	0.5654
docosatrienoate (22:3n3)	Lipid	Polyunsaturated Fatty Acid (n3 and n6)	100001195	59708-86-0	1.42	0.4828	0.6073
linoleate (18:2n6)	Lipid	Polyunsaturated Fatty Acid (n3 and n6)	180	60-33-3	1.22	0.626	0.6601
linolenate [alpha or gamma; (18:3n3 or 6)]	Lipid	Polyunsaturated Fatty Acid (n3 and n6)	100001337		1.21	0.9611	0.7225
dihomo-linolenate (20:3n3 or n6)	Lipid	Polyunsaturated Fatty Acid (n3 and n6)	100001739	17046-59-2	1.43	0.2062	0.5685
arachidonate (20:4n6)	Lipid	Polyunsaturated Fatty Acid (n3 and n6)	229	506-32-1	1.2	0.5366	0.6263
adrenate (22:4n6)	Lipid	Polyunsaturated Fatty Acid (n3 and n6)	100001193	2091-25-0	1.5	0.2579	0.5774
docosapentaenoate (n6 DPA; 22:5n6)	Lipid	Polyunsaturated Fatty Acid (n3 and n6)	100001580	25182-74-5	1.53	0.2192	0.5687
docosadienoate (22:2n6)	Lipid	Polyunsaturated Fatty Acid (n3 and n6)	100001182	7370-49-2	1.7	0.0848	0.5654
dihomo-linoleate (20:2n6)	Lipid	Polyunsaturated Fatty Acid (n3 and n6)	1231	2091-39-6	1.61	0.2328	0.5753
mead acid (20:3n9)	Lipid	Polyunsaturated Fatty Acid (n3 and n6)	100001472	20590-32-3	1.27	0.2844	0.5774
docosatrienoate (22:3n6)*	Lipid	Polyunsaturated Fatty Acid (n3 and n6)	100015762		1.59	0.2158	0.5685
15-methylpalmitate	Lipid	Fatty Acid, Branched	100002945		1.51	0.4175	0.5947
17-methylstearate	Lipid	Fatty Acid, Branched	100002356	2724-59-6	1.65	0.2784	0.5774
2-hydroxyglutarate	Lipid	Fatty Acid, Dicarboxylate	100002070	40951-21-1	0.68	0.0402	0.5654
adipate	Lipid	Fatty Acid, Dicarboxylate	100000863	124-04-9	4.97	0.1375	0.5654
3-carboxyadipate	Lipid	Fatty Acid, Dicarboxylate	100009325	923-42-2	0.75	0.1348	0.5654
2-hydroxyadipate	Lipid	Fatty Acid, Dicarboxylate	100001153	18294-85-4	0.78	0.3254	0.5947
pimelate (heptanedioate)	Lipid	Fatty Acid, Dicarboxylate	100000101	111-16-0	0.94	0.654	0.6602
azelate (nonanedioate)	Lipid	Fatty Acid, Dicarboxylate	2029	123-99-9	1.48	0.8422	0.7016
undecanedioate	Lipid	Fatty Acid, Dicarboxylate	100001617	1852-04-6	1.42	0.9256	0.7156
hexadecanedioate	Lipid	Fatty Acid, Dicarboxylate	100001614	505-54-4	1.37	0.2265	0.5698
2-aminoheptanoate	Lipid	Fatty Acid, Amino	100004542	1115-90-8	0.97	0.7759	0.6832
2-aminooctanoate	Lipid	Fatty Acid, Amino	100004227	644-90-6	1.06	0.4795	0.6073
1-dihomo-linoleoylglycerol (20:2)	Lipid	Fatty Acid, Keto	100001483		2.31	0.2559	0.5774
malonylcarnitine	Lipid	Fatty Acid Synthesis	100001526	853728-01-5	0.86	0.21	0.5685
butyrylcarnitine (C4)	Lipid	Fatty Acid Metabolism (also BCAA Metabolism)	100001054	25576-40-3	0.74	0.3571	0.5947
butyrylglycine	Lipid	Fatty Acid Metabolism (also BCAA Metabolism)	100001151	20208-73-5	1.47	0.7818	0.6832
propionylcarnitine (C3)	Lipid	Fatty Acid Metabolism (also BCAA Metabolism)	100001162	17298-37-2	1.15	0.434	0.5947
methylmalonate (MMA)	Lipid	Fatty Acid Metabolism (also BCAA Metabolism)	418	516-05-2	0.92	0.6714	0.6696
hexanoylglycine	Lipid	Fatty Acid Metabolism(Acyl Glycine)	100001527	24003-67-6	0.78	0.6403	0.6601
3,4-methylene heptanoylglycine	Lipid	Fatty Acid Metabolism(Acyl Glycine)	100010861		0.63	0.2135	0.5685
N-palmitoylglycine	Lipid	Fatty Acid Metabolism(Acyl Glycine)	100003686	2441-41-0	1.37	0.2301	0.5733
acetylcarnitine (C2)	Lipid	Fatty Acid Metabolism(Acyl Carnitine)	100000802	5080-50-2	1.04	0.6091	0.6572
3-hydroxybutyrylcarnitine (1)	Lipid	Fatty Acid Metabolism(Acyl Carnitine)	100003926		0.98	0.8995	0.7084
3-hydroxybutyrylcarnitine (2)	Lipid	Fatty Acid Metabolism(Acyl Carnitine)	100009271		1.03	0.7933	0.686
hexanoylcarnitine (C6)	Lipid	Fatty Acid Metabolism(Acyl Carnitine)	100000781	6920-35-0	0.66	0.3494	0.5947
octanoylcarnitine (C8)	Lipid	Fatty Acid Metabolism(Acyl Carnitine)	100001247	3671-77-0	1.05	0.5854	0.6442
decanoylcarnitine (C10)	Lipid	Fatty Acid Metabolism(Acyl Carnitine)	100001251	1492-27-9	1.06	0.8498	0.7016
laurylcarnitine (C12)	Lipid	Fatty Acid Metabolism(Acyl Carnitine)	100001392	25518-54-1	1	0.9744	0.7293
myristoylcarnitine (C14)	Lipid	Fatty Acid Metabolism(Acyl Carnitine)	100001270	18822-89-4	1.07	0.945	0.7212
palmitoylcarnitine (C16)	Lipid	Fatty Acid Metabolism(Acyl Carnitine)	100000776	6865-14-1	1.14	0.7822	0.6832
palmitoleoylcarnitine (C16:1)*	Lipid	Fatty Acid Metabolism(Acyl Carnitine)	100009406		1.29	0.4397	0.595
stearoylcarnitine (C18)	Lipid	Fatty Acid Metabolism(Acyl Carnitine)	100001391	18822-91-8	1.11	0.7195	0.6721
linoleoylcarnitine (C18:2)*	Lipid	Fatty Acid Metabolism(Acyl Carnitine)	100003151	36816-10-1	1.13	0.4623	0.6043
oleoylcarnitine (C18:1)	Lipid	Fatty Acid Metabolism(Acyl Carnitine)	100001501	38677-66-6	1.21	0.3531	0.5947
myristoleoylcarnitine (C14:1)*	Lipid	Fatty Acid Metabolism(Acyl Carnitine)	100006051	889848-55-9	1.36	0.2279	0.5704
arachidoylcarnitine (C20)*	Lipid	Fatty Acid Metabolism(Acyl Carnitine)	100015833		1.43	0.1131	0.5654
arachidonoylcarnitine (C20:4)	Lipid	Fatty Acid Metabolism(Acyl Carnitine)	100015837		1	0.8929	0.7084
behenoylcarnitine (C22)*	Lipid	Fatty Acid Metabolism(Acyl Carnitine)	100015832		1.86	0.2063	0.5685
dihomo-linoleoylcarnitine (C20:2)*	Lipid	Fatty Acid Metabolism(Acyl Carnitine)	100015839		0.96	0.9973	0.7341
eicosenoylcarnitine (C20:1)*	Lipid	Fatty Acid Metabolism(Acyl Carnitine)	100015838		1.11	0.5834	0.6434
erucoylcarnitine (C22:1)*	Lipid	Fatty Acid Metabolism(Acyl Carnitine)	100015841		2.08	0.0262	0.5654
docosapentaenoylcarnitine (C22:5n3)*	Lipid	Fatty Acid Metabolism(Acyl Carnitine)	100015851		0.96	0.9516	0.7215
margaroylcarnitine*	Lipid	Fatty Acid Metabolism(Acyl Carnitine)	100004054	106182-29-0	1.11	0.64	0.6601
pentadecanoylcarnitine (C15)*	Lipid	Fatty Acid Metabolism(Acyl Carnitine)	100015842		1.15	0.3441	0.5947
deoxycarnitine	Lipid	Carnitine Metabolism	100001662	6249-56-5	1.01	0.9228	0.7156
carnitine	Lipid	Carnitine Metabolism	100000007	461-05-2	0.93	0.3546	0.5947
3-hydroxybutyrate (BHBA)	Lipid	Ketone Bodies	254	625-72-9	7.49	0.558	0.6363
4-hydroxybutyrate (GHB)	Lipid	Fatty Acid, Monohydroxy	100001507	502-85-2	0.87	0.7618	0.6832
2-hydroxyoctanoate	Lipid	Fatty Acid, Monohydroxy	100000743	617-73-2	2.16	0.0072	0.5654
2-hydroxypalmitate	Lipid	Fatty Acid, Monohydroxy	100001579	764-67-0	1.78	0.193	0.5685
2-hydroxystearate	Lipid	Fatty Acid, Monohydroxy	1239	629-22-1	1.93	0.081	0.5654
3-hydroxyhexanoate	Lipid	Fatty Acid, Monohydroxy	100006367	10191-24-9	1.69	0.0756	0.5654
3-hydroxyoctanoate	Lipid	Fatty Acid, Monohydroxy	100000773	88930-08-9	1.26	0.3478	0.5947
3-hydroxydecanoate	Lipid	Fatty Acid, Monohydroxy	100000997	5561-87-5	1.37	0.0976	0.5654
3-hydroxylaurate	Lipid	Fatty Acid, Monohydroxy	100001112	53941-38-1	1.74	0.0142	0.5654
3-hydroxypalmitate	Lipid	Fatty Acid, Monohydroxy	100000983	928-17-6	1.66	0.0325	0.5654
16-hydroxypalmitate	Lipid	Fatty Acid, Monohydroxy	100002953	506-13-8	0.85	0.4107	0.5947
13-HODE + 9-HODE	Lipid	Fatty Acid, Monohydroxy	100002196		0.85	0.4866	0.609
14-HDoHE/17-HDoHE	Lipid	Fatty Acid, Monohydroxy	100009278		0.88	0.5336	0.6263
12,13-DiHOME	Lipid	Fatty Acid, Dihydroxy	62	263399-35-5	0.89	0.6825	0.6707
19,20-DiHDPA	Lipid	Fatty Acid, Dihydroxy	100002844		1.25	0.5031	0.6144
thromboxane B2	Lipid	Eicosanoid	1308	54397-85-2	0.66	0.047	0.5654
prostaglandin E2	Lipid	Eicosanoid	487	363-24-6	1.9	0.218	0.5685
prostaglandin D2	Lipid	Eicosanoid	486	41598-07-6	0.85	0.7058	0.672
prostaglandin J2	Lipid	Eicosanoid	100000590	60203-57-8	1.24	0.3619	0.5947
prostaglandin F2alpha	Lipid	Eicosanoid	100000574	551-11-1	0.9	0.6432	0.6601
6-keto prostaglandin F1alpha	Lipid	Eicosanoid	100000571	58961-34-8;58962-34-8	0.51	0.0091	0.5654
5-HETE	Lipid	Eicosanoid	100002137	73307-52-5	0.53	0.2671	0.5774
12-HETE	Lipid	Eicosanoid	100002167	71030-37-0;73837-14-6	0.97	0.7332	0.6761
12-HHTrE	Lipid	Eicosanoid	1261	54397-84-1	0.82	0.3978	0.5947
oleoyl ethanolamide	Lipid	Endocannabinoid	1137	11-58-0;111-58-0	1.85	0.2851	0.5774
palmitoyl ethanolamide	Lipid	Endocannabinoid	1489	544-31-0	2.3	0.3313	0.5947
arachidonoyl ethanolamide	Lipid	Endocannabinoid	1488	94421-68-8	0.91	0.5677	0.6363
N-oleoyltaurine	Lipid	Endocannabinoid	100003119	52514-04-2	3.64	0.1749	0.5685
N-stearoyltaurine	Lipid	Endocannabinoid	100003240	63155-80-6	2.02	0.3534	0.5947
N-palmitoyltaurine	Lipid	Endocannabinoid	100003239	83982-06-3	2.1	0.1448	0.5663
linoleoyl ethanolamide	Lipid	Endocannabinoid	100006726	68171-52-8	1.81	0.3593	0.5947
myo-inositol	Lipid	Inositol Metabolism	363	87-89-8	1.09	0.5064	0.6145
inositol 1-phosphate (I1P)	Lipid	Inositol Metabolism	370	573-35-3;106032-59-1	1.1	0.7554	0.6832
choline	Lipid	Phospholipid Metabolism	1256	67-48-1	1.04	0.4256	0.5947
choline phosphate	Lipid	Phospholipid Metabolism	267	72556-74-2	1	0.7546	0.6832
cytidine 5'-diphosphocholine	Lipid	Phospholipid Metabolism	1220	33818-15-4	1	0.6171	0.6601
glycerophosphorylcholine (GPC)	Lipid	Phospholipid Metabolism	100000269	28319-77-9	0.89	0.4705	0.6043
phosphoethanolamine	Lipid	Phospholipid Metabolism	1026	1071-23-4	0.94	0.5081	0.6145
cytidine-5'-diphosphoethanolamine	Lipid	Phospholipid Metabolism	100001407	72842-05-8	0.78	0.513	0.6161
glycerophosphoethanolamine	Lipid	Phospholipid Metabolism	100001620	33049-08-0	0.94	0.3714	0.5947
glycerophosphoserine*	Lipid	Phospholipid Metabolism	100015666		0.89	0.2676	0.5774
trimethylamine N-oxide	Lipid	Phospholipid Metabolism	100003397	1184-78-7	0.64	0.0575	0.5654
glycerophosphoinositol*	Lipid	Phospholipid Metabolism	100001621	16824-65-0	0.93	0.5253	0.6232
1,2-dipalmitoyl-GPC (16:0/16:0)	Lipid	Phospholipid Metabolism	100000657	63-89-8	0.96	0.4354	0.5947
1,2-dipalmitoyl-GPE (16:0/16:0)*	Lipid	Phospholipid Metabolism	100009204		0.92	0.4319	0.5947
1-palmitoyl-2-oleoyl-GPC (16:0/18:1)	Lipid	Phospholipid Metabolism	1539	26853-31-6;26853-31-6	1.01	0.856	0.7016
1-palmitoyl-2-linoleoyl-GPC (16:0/18:2)	Lipid	Phospholipid Metabolism	1537	40811-94-7	0.96	0.6432	0.6601
1-stearoyl-2-arachidonoyl-GPC (18:0/20:4)	Lipid	Phospholipid Metabolism	100001869	35418-59-8	0.99	0.9063	0.7084
1-stearoyl-2-oleoyl-GPC (18:0/18:1)	Lipid	Phospholipid Metabolism	100008904	56421-10-4	0.98	0.7888	0.6845
1,2-dioleoyl-GPC (18:1/18:1)	Lipid	Phospholipid Metabolism	100008905	4235-95-4	1.02	0.8832	0.7075
1-palmitoyl-2-arachidonoyl-GPC (16:0/20:4n6)	Lipid	Phospholipid Metabolism	100008914	35418-58-7	0.96	0.6228	0.6601
1-stearoyl-2-linoleoyl-GPC (18:0/18:2)*	Lipid	Phospholipid Metabolism	100008980		1	0.9687	0.7261
1-linoleoyl-2-linolenoyl-GPC (18:2/18:3)*	Lipid	Phospholipid Metabolism	100009343		0.87	0.7113	0.672
1-palmitoyl-2-palmitoleoyl-GPC (16:0/16:1)*	Lipid	Phospholipid Metabolism	100008984		0.9	0.3132	0.59
1-stearoyl-2-arachidonoyl-GPI (18:0/20:4)	Lipid	Phospholipid Metabolism	100000616	383907-33-3	1.08	0.4236	0.5947
1-oleoyl-2-linoleoyl-GPC (18:1/18:2)*	Lipid	Phospholipid Metabolism	100008981		1.03	0.7314	0.6756
1-palmitoyl-2-arachidonoyl-GPI (16:0/20:4)*	Lipid	Phospholipid Metabolism	100008993		0.94	0.6007	0.6503
1-palmitoyl-2-oleoyl-GPG (16:0/18:1)	Lipid	Phospholipid Metabolism	100000641		1.03	0.7745	0.6832
1-palmitoyl-2-oleoyl-GPE (16:0/18:1)	Lipid	Phospholipid Metabolism	1526	26662-94-2	0.95	0.568	0.6363
1-stearoyl-2-arachidonoyl-GPE (18:0/20:4)	Lipid	Phospholipid Metabolism	100008977		1.01	0.9536	0.7215
1-stearoyl-2-oleoyl-GPE (18:0/18:1)	Lipid	Phospholipid Metabolism	100001856		0.96	0.6962	0.672
1-palmitoyl-2-arachidonoyl-GPE (16:0/20:4)*	Lipid	Phospholipid Metabolism	100008990		0.96	0.6758	0.67
1-palmitoyl-2-linoleoyl-GPE (16:0/18:2)	Lipid	Phospholipid Metabolism	100001870		0.92	0.4026	0.5947
1-palmitoyl-2-linoleoyl-GPG (16:0/18:2)	Lipid	Phospholipid Metabolism	1543	322647-44-9	0.96	0.645	0.6601
1-stearoyl-2-linoleoyl-GPE (18:0/18:2)*	Lipid	Phospholipid Metabolism	100008976		1.02	0.8988	0.7084
1,2-dioleoyl-GPG (18:1/18:1)	Lipid	Phospholipid Metabolism	1541	67254-28-8	0.65	0.1568	0.5685
1,2-dioleoyl-GPI (18:1/18:1)	Lipid	Phospholipid Metabolism	100008908		0.6	0.3432	0.5947
1-palmitoyl-2-stearoyl-GPC (16:0/18:0)	Lipid	Phospholipid Metabolism	100008921	59403-51-9	0.99	0.7603	0.6832
1,2-dioleoyl-GPE (18:1/18:1)	Lipid	Phospholipid Metabolism	100008906	4004-05-01	1.03	0.8593	0.7016
1-palmitoyl-2-oleoyl-GPI (16:0/18:1)*	Lipid	Phospholipid Metabolism	100009066		1.13	0.2463	0.5774
1-stearoyl-2-oleoyl-GPG (18:0/18:1)	Lipid	Phospholipid Metabolism	100001866	322647-48-3	1.02	0.8457	0.7016
1-oleoyl-2-linoleoyl-GPG (18:1/18:2)*	Lipid	Phospholipid Metabolism	100009113		0.87	0.2785	0.5774
1-palmitoleoyl-2-linoleoyl-GPC (16:1/18:2)*	Lipid	Phospholipid Metabolism	100009075		1	0.9482	0.7215
1-palmitoleoyl-2-linolenoyl-GPC (16:1/18:3)*	Lipid	Phospholipid Metabolism	100009345		1.13	0.7663	0.6832
1,2-dilinoleoyl-GPC (18:2/18:2)	Lipid	Phospholipid Metabolism	100008903	998-06-1	0.92	0.5367	0.6263
1,2-dilinoleoyl-GPE (18:2/18:2)*	Lipid	Phospholipid Metabolism	100009217		0.89	0.2721	0.5774
1-oleoyl-2-linoleoyl-GPE (18:1/18:2)*	Lipid	Phospholipid Metabolism	100009078		1.05	0.7263	0.6747
1,2-distearoyl-GPC (18:0/18:0)	Lipid	Phospholipid Metabolism	100000660	816-94-4	0.99	0.7227	0.6738
1-linoleoyl-2-arachidonoyl-GPC (18:2/20:4n6)*	Lipid	Phospholipid Metabolism	100009131		0.99	0.8416	0.7016
1-linoleoyl-2-arachidonoyl-GPE (18:2/20:4)*	Lipid	Phospholipid Metabolism	100009222		0.94	0.4673	0.6043
1-stearoyl-2-linoleoyl-GPS (18:0/18:2)	Lipid	Phospholipid Metabolism	100000642	322647-11-0	1.02	0.9312	0.7162
arachidonoylcholine	Lipid	Phospholipid Metabolism	100009332		1.28	0.2155	0.5685
1-palmitoyl-2-gamma-linolenoyl-GPC (16:0/18:3n6)*	Lipid	Phospholipid Metabolism	100009154		0.97	0.7154	0.672
1-stearoyl-2-arachidonoyl-GPS (18:0/20:4)	Lipid	Phosphatidylserine (PS)	100001872		1.05	0.7	0.672
1-stearoyl-2-oleoyl-GPS (18:0/18:1)	Lipid	Phosphatidylserine (PS)	100000639		0.9	0.3742	0.5947
1-palmitoyl-GPC (16:0)	Lipid	Lysolipid	100001263	17364-16-8	0.74	0.0979	0.5654
2-palmitoyl-GPC (16:0)*	Lipid	Lysolipid	100001562		1.77	0.4902	0.6096
1-palmitoleoyl-GPC (16:1)*	Lipid	Lysolipid	100001511		0.78	0.1158	0.5654
2-palmitoleoyl-GPC (16:1)*	Lipid	Lysolipid	100001561		0.73	0.0561	0.5654
1-stearoyl-GPC (18:0)	Lipid	Lysolipid	100001271	19420-57-6	0.77	0.1256	0.5654
1-oleoyl-GPC (18:1)	Lipid	Lysolipid	100001272	19420-56-5	0.78	0.1581	0.5685
1-linoleoyl-GPC (18:2)	Lipid	Lysolipid	100001395		0.86	0.2513	0.5774
1-linolenoyl-GPC (18:3)*	Lipid	Lysolipid	100005350		0.84	0.3708	0.5947
1-arachidonoyl-GPC (20:4n6)*	Lipid	Lysolipid	100001551		1.76	0.4283	0.5947
1-lignoceroyl-GPC (24:0)	Lipid	Lysolipid	100002873	325171-59-3	1.33	0.853	0.7016
1-palmitoyl-GPE (16:0)	Lipid	Lysolipid	100001567	53862-35-4	0.75	0.0776	0.5654
1-stearoyl-GPE (18:0)	Lipid	Lysolipid	100001461	69747-55-3	0.79	0.0935	0.5654
2-stearoyl-GPE (18:0)*	Lipid	Lysolipid	100003901		2.11	0.3079	0.5898
1-oleoyl-GPE (18:1)	Lipid	Lysolipid	100001569	89576-29-4	0.81	0.1466	0.5663
1-linoleoyl-GPE (18:2)*	Lipid	Lysolipid	100001570		0.8	0.0286	0.5654
1-arachidonoyl-GPE (20:4n6)*	Lipid	Lysolipid	100001571		1.75	0.353	0.5947
1-palmitoyl-GPI (16:0)	Lipid	Lysolipid	100001655		1.48	0.4038	0.5947
1-stearoyl-GPI (18:0)	Lipid	Lysolipid	100000656	796963-93-4	1.37	0.3324	0.5947
1-oleoyl-GPI (18:1)*	Lipid	Lysolipid	100001777		3.92	0.1288	0.5654
1-linoleoyl-GPI (18:2)*	Lipid	Lysolipid	100001778		0.94	0.8816	0.7074
1-arachidonoyl-GPI (20:4)*	Lipid	Lysolipid	100001654		1.23	0.647	0.6601
1-stearoyl-GPS (18:0)*	Lipid	Lysolipid	100004327		1.48	0.285	0.5774
1-oleoyl-GPS (18:1)	Lipid	Lysolipid	100000630	326589-90-6	2.27	0.1191	0.5654
1-linoleoyl-GPS (18:2)*	Lipid	Lysolipid	100004606		2.11	0.0287	0.5654
1-palmitoyl-GPG (16:0)*	Lipid	Lysolipid	100005717		2.34	0.1712	0.5685
1-palmitoyl-GPS (16:0)*	Lipid	Lysolipid	100005805		1.65	0.1147	0.5654
1-stearoyl-GPG (18:0)	Lipid	Lysolipid	100001462		1.58	0.9052	0.7084
1-oleoyl-GPG (18:1)*	Lipid	Lysolipid	100005716		4.63	0.1493	0.5663
1-linoleoyl-GPG (18:2)*	Lipid	Lysolipid	100009227		2.99	0.0471	0.5654
1-(1-enyl-palmitoyl)-2-oleoyl-GPE (P-16:0/18:1)*	Lipid	Plasmalogen	100009005		0.89	0.3052	0.5898
1-(1-enyl-palmitoyl)-2-linoleoyl-GPE (P-16:0/18:2)*	Lipid	Plasmalogen	100009069		0.94	0.5641	0.6363
1-(1-enyl-palmitoyl)-2-palmitoyl-GPC (P-16:0/16:0)*	Lipid	Plasmalogen	100009162		0.99	0.7977	0.6875
1-(1-enyl-palmitoyl)-2-palmitoleoyl-GPC (P-16:0/16:1)*	Lipid	Plasmalogen	100009160		1.04	0.9561	0.722
1-(1-enyl-palmitoyl)-2-arachidonoyl-GPE (P-16:0/20:4)*	Lipid	Plasmalogen	100009002		0.95	0.4707	0.6043
1-(1-enyl-palmitoyl)-2-oleoyl-GPC (P-16:0/18:1)*	Lipid	Plasmalogen	100009007		1.08	0.8946	0.7084
1-(1-enyl-stearoyl)-2-oleoyl-GPE (P-18:0/18:1)	Lipid	Plasmalogen	100008919	144371-68-6	0.87	0.3082	0.5898
1-(1-enyl-palmitoyl)-2-arachidonoyl-GPC (P-16:0/20:4)*	Lipid	Plasmalogen	100009014		1.18	0.2854	0.5774
1-(1-enyl-palmitoyl)-2-linoleoyl-GPC (P-16:0/18:2)*	Lipid	Plasmalogen	100009009		1.21	0.6454	0.6601
1-(1-enyl-stearoyl)-2-arachidonoyl-GPE (P-18:0/20:4)*	Lipid	Plasmalogen	100008999		0.95	0.5002	0.6131
1-(1-enyl-palmitoyl)-GPC (P-16:0)*	Lipid	Lysoplasmalogen	100002875		0.89	0.5052	0.6145
1-(1-enyl-palmitoyl)-GPE (P-16:0)*	Lipid	Lysoplasmalogen	100003000		0.77	0.1186	0.5654
1-(1-enyl-oleoyl)-GPE (P-18:1)*	Lipid	Lysoplasmalogen	100005372		0.82	0.3129	0.59
1-(1-enyl-stearoyl)-GPE (P-18:0)*	Lipid	Lysoplasmalogen	100003001		0.76	0.081	0.5654
glycerol	Lipid	Glycerolipid Metabolism	1254	56-81-5	0.95	0.5615	0.6363
glycerol 3-phosphate	Lipid	Glycerolipid Metabolism	100000258	29849-82-9	0.73	0.3609	0.5947
glycerophosphoglycerol	Lipid	Glycerolipid Metabolism	100001619		0.68	0.0717	0.5654
1-myristoylglycerol (14:0)	Lipid	Monoacylglycerol	100001618	75685-84-6	2.33	0.1836	0.5685
2-myristoylglycerol (14:0)	Lipid	Monoacylglycerol	100001408	27214-38-6	2.7	0.4335	0.5947
1-myristoleoylglycerol (14:1)	Lipid	Monoacylglycerol	100001434	55030-82-5	0.98	0.7791	0.6832
1-pentadecanoylglycerol (15:0)	Lipid	Monoacylglycerol	100001431	104140-07-0	2.22	0.034	0.5654
1-palmitoylglycerol (16:0)	Lipid	Monoacylglycerol	100000827	542-44-9	2.25	0.1251	0.5654
2-palmitoylglycerol (16:0)	Lipid	Monoacylglycerol	100001048	23470-00-0	2.54	0.2118	0.5685
1-margaroylglycerol (17:0)	Lipid	Monoacylglycerol	100001429	68002-72-2	2.02	0.0343	0.5654
1-oleoylglycerol (18:1)	Lipid	Monoacylglycerol	100000924	111-03-5	1.84	0.2635	0.5774
2-oleoylglycerol (18:1)	Lipid	Monoacylglycerol	100000943	3443-84-3	2.76	0.181	0.5685
1-linoleoylglycerol (18:2)	Lipid	Monoacylglycerol	100001040	2277-28-3	2.31	0.0857	0.5654
2-linoleoylglycerol (18:2)	Lipid	Monoacylglycerol	100000987	3443-82-1	2.3	0.1772	0.5685
1-linolenoylglycerol (18:3)	Lipid	Monoacylglycerol	100001435	124151-74-2	2.02	0.211	0.5685
1-arachidonylglycerol (20:4)	Lipid	Monoacylglycerol	100001433	35474-99-8	2.38	0.1088	0.5654
2-arachidonoylglycerol (20:4)	Lipid	Monoacylglycerol	100000584	53847-30-6	2.73	0.1401	0.5654
1-docosahexaenoylglycerol (22:6)	Lipid	Monoacylglycerol	100001481		3.13	0.0405	0.5654
1-dihomo-linolenylglycerol (20:3)	Lipid	Monoacylglycerol	100006121		2.6	0.179	0.5685
2-docosahexaenoylglycerol (22:6)*	Lipid	Monoacylglycerol	100006352		3.04	0.3622	0.5947
1-palmitoleoylglycerol (16:1)*	Lipid	Monoacylglycerol	100008952		2.33	0.3202	0.5947
2-palmitoleoylglycerol (16:1)*	Lipid	Monoacylglycerol	100008953		2.25	0.4523	0.6001
diacylglycerol (12:0/18:1, 14:0/16:1, 16:0/14:1) [1]*	Lipid	Diacylglycerol	100010958		0.72	0.2674	0.5774
diacylglycerol (12:0/18:1, 14:0/16:1, 16:0/14:1) [2]*	Lipid	Diacylglycerol	100010959		0.82	0.2782	0.5774
diacylglycerol (14:0/18:1, 16:0/16:1) [1]*	Lipid	Diacylglycerol	100010934		0.86	0.473	0.6052
diacylglycerol (14:0/18:1, 16:0/16:1) [2]*	Lipid	Diacylglycerol	100010935		0.88	0.371	0.5947
diacylglycerol (16:1/18:2 [2], 16:0/18:3 [1])*	Lipid	Diacylglycerol	100010940		0.86	0.3791	0.5947
oleoyl-linoleoyl-glycerol (18:1/18:2) [1]	Lipid	Diacylglycerol	100002989	106292-55-1	0.94	0.8945	0.7084
oleoyl-linoleoyl-glycerol (18:1/18:2) [2]	Lipid	Diacylglycerol	100002990	104346-53-4	0.98	0.8592	0.7016
oleoyl-linolenoyl-glycerol (18:1/18:3) [2]*	Lipid	Diacylglycerol	100010944		1.23	0.8595	0.7016
oleoyl-arachidonoyl-glycerol (18:1/20:4) [1]*	Lipid	Diacylglycerol	100010936		1.37	0.1349	0.5654
oleoyl-arachidonoyl-glycerol (18:1/20:4) [2]*	Lipid	Diacylglycerol	100010937		1.23	0.2368	0.5754
linoleoyl-arachidonoyl-glycerol (18:2/20:4) [1]*	Lipid	Diacylglycerol	100010922		1.95	0.2877	0.5784
linoleoyl-arachidonoyl-glycerol (18:2/20:4) [2]*	Lipid	Diacylglycerol	100010923		1.72	0.1647	0.5685
linoleoyl-linoleoyl-glycerol (18:2/18:2) [2]*	Lipid	Diacylglycerol	100010942		1.58	0.2133	0.5685
linoleoyl-linolenoyl-glycerol (18:2/18:3) [2]*	Lipid	Diacylglycerol	100010927		0.72	0.1267	0.5654
linoleoyl-docosahexaenoyl-glycerol (18:2/22:6) [2]*	Lipid	Diacylglycerol	100010929		3.99	0.1956	0.5685
palmitoyl-arachidonoyl-glycerol (16:0/20:4) [1]*	Lipid	Diacylglycerol	100010924		1.57	0.3135	0.59
palmitoyl-arachidonoyl-glycerol (16:0/20:4) [2]*	Lipid	Diacylglycerol	100010925		1.16	0.3855	0.5947
palmitoleoyl-linoleoyl-glycerol (16:1/18:2) [1]*	Lipid	Diacylglycerol	100010930		0.76	0.4433	0.5966
palmitoyl-docosahexaenoyl-glycerol (16:0/22:6) [1]*	Lipid	Diacylglycerol	100015618		1.64	0.1155	0.5654
palmitoyl-docosahexaenoyl-glycerol (16:0/22:6) [2]*	Lipid	Diacylglycerol	100015619		1.58	0.2075	0.5685
stearoyl-docosahexaenoyl-glycerol (18:0/22:6) [2]*	Lipid	Diacylglycerol	100015617		1.35	0.3055	0.5898
palmitoyl-oleoyl-glycerol (16:0/18:1) [1]*	Lipid	Diacylglycerol	100010916		0.98	0.9838	0.7332
palmitoyl-oleoyl-glycerol (16:0/18:1) [2]*	Lipid	Diacylglycerol	100010917		0.96	0.8439	0.7016
palmitoleoyl-oleoyl-glycerol (16:1/18:1) [1]*	Lipid	Diacylglycerol	100009053		0.73	0.3324	0.5947
palmitoleoyl-oleoyl-glycerol (16:1/18:1) [2]*	Lipid	Diacylglycerol	100009054		1.02	0.5536	0.6363
palmitoyl-palmitoyl-glycerol (16:0/16:0) [2]*	Lipid	Diacylglycerol	100010948		1.04	0.5814	0.6434
palmitoyl-linoleoyl-glycerol (16:0/18:2) [1]*	Lipid	Diacylglycerol	100009052		1.99	0.0189	0.5654
palmitoyl-linoleoyl-glycerol (16:0/18:2) [2]*	Lipid	Diacylglycerol	100009055		0.91	0.5156	0.6161
palmitoyl-linolenoyl-glycerol (16:0/18:3) [2]*	Lipid	Diacylglycerol	100010939		0.68	0.1086	0.5654
stearoyl-arachidonoyl-glycerol (18:0/20:4) [1]*	Lipid	Diacylglycerol	100010949		1.05	0.6626	0.6654
stearoyl-arachidonoyl-glycerol (18:0/20:4) [2]*	Lipid	Diacylglycerol	100010950		1.1	0.6327	0.6601
oleoyl-oleoyl-glycerol (18:1/18:1) [1]*	Lipid	Diacylglycerol	100010918		1	0.9049	0.7084
oleoyl-oleoyl-glycerol (18:1/18:1) [2]*	Lipid	Diacylglycerol	100010919		1	0.9539	0.7215
stearoyl-linoleoyl-glycerol (18:0/18:2) [1]*	Lipid	Diacylglycerol	100010920		1.08	0.5185	0.6181
sphinganine	Lipid	Sphingolipid Metabolism	313	3102-56-5	1.29	0.2365	0.5754
N-arachidoyl-sphingosine (d18:1/20:0)*	Lipid	Sphingolipid Metabolism	100001858	104404-17-3	1.07	0.479	0.6073
N-palmitoyl-sphinganine (d18:0/16:0)	Lipid	Sphingolipid Metabolism	100009028	5966-29-0	1.03	0.9079	0.7084
N-palmitoyl-sphingadienine (d18:2/16:0)*	Lipid	Sphingolipid Metabolism	100015609		0.95	0.6734	0.67
N-behenoyl-sphingadienine (d18:2/22:0)*	Lipid	Sphingolipid Metabolism	100015624		0.92	0.4468	0.5997
myristoyl dihydrosphingomyelin (d18:0/14:0)*	Lipid	Sphingolipid Metabolism	100009038		0.84	0.3831	0.5947
palmitoyl dihydrosphingomyelin (d18:0/16:0)*	Lipid	Sphingolipid Metabolism	100008954		0.99	0.8192	0.6991
palmitoyl sphingomyelin (d18:1/16:0)	Lipid	Sphingolipid Metabolism	100002107	6254-89-3	1.08	0.3504	0.5947
stearoyl sphingomyelin (d18:1/18:0)	Lipid	Sphingolipid Metabolism	1538	85187-10-6;85187-10-6	1.07	0.5155	0.6161
behenoyl sphingomyelin (d18:1/22:0)*	Lipid	Sphingolipid Metabolism	100006294		0.95	0.5547	0.6363
tricosanoyl sphingomyelin (d18:1/23:0)*	Lipid	Sphingolipid Metabolism	100008955		0.89	0.4494	0.6001
lignoceroyl sphingomyelin (d18:1/24:0)	Lipid	Sphingolipid Metabolism	100006298	60037-60-7	0.97	0.7292	0.6756
sphingomyelin (d18:1/14:0, d16:1/16:0)*	Lipid	Sphingolipid Metabolism	100004328		1	0.9993	0.7341
sphingomyelin (d18:1/15:0, d16:1/17:0)*	Lipid	Sphingolipid Metabolism	100006314	121999-58-4	1.01	0.8743	0.7049
sphingomyelin (d18:2/16:0, d18:1/16:1)*	Lipid	Sphingolipid Metabolism	100004329		1.13	0.4739	0.6052
sphingomyelin (d18:1/17:0, d17:1/18:0, d19:1/16:0)	Lipid	Sphingolipid Metabolism	100008920	121999-64-2	1.04	0.7514	0.6832
sphingomyelin (d18:1/18:1, d18:2/18:0)	Lipid	Sphingolipid Metabolism	100002106	108392-10-5	1.43	0.1367	0.5654
sphingomyelin (d18:1/20:0, d16:1/22:0)*	Lipid	Sphingolipid Metabolism	100006290		0.92	0.4698	0.6043
sphingomyelin (d18:1/20:1, d18:2/20:0)*	Lipid	Sphingolipid Metabolism	100006292	222403-67-0	1.14	0.7151	0.672
sphingomyelin (d18:1/22:1, d18:2/22:0, d16:1/24:1)*	Lipid	Sphingolipid Metabolism	100006295		1.01	0.8591	0.7016
sphingomyelin (d18:2/23:0, d18:1/23:1, d17:1/24:1)*	Lipid	Sphingolipid Metabolism	100008956		1.44	0.3992	0.5947
sphingomyelin (d18:1/24:1, d18:2/24:0)*	Lipid	Sphingolipid Metabolism	100005986	94359-13-4	0.96	0.5901	0.6474
sphingomyelin (d18:2/24:1, d18:1/24:2)*	Lipid	Sphingolipid Metabolism	100008957		0.91	0.3902	0.5947
sphingosine	Lipid	Sphingolipid Metabolism	297	123-78-4	1.12	0.307	0.5898
N-palmitoyl-sphingosine (d18:1/16:0)	Lipid	Sphingolipid Metabolism	1518	24696-26-2	1.01	0.9449	0.7212
N-stearoyl-sphingosine (d18:1/18:0)*	Lipid	Sphingolipid Metabolism	1547	104404-17-3	1.01	0.9237	0.7156
N-stearoyl-sphingadienine (d18:2/18:0)*	Lipid	Sphingolipid Metabolism	100015632		1.1	0.4584	0.604
glycosyl-N-palmitoyl-sphingosine (d18:1/16:0)	Lipid	Sphingolipid Metabolism	100009272		1.11	0.5362	0.6263
glycosyl-N-stearoyl-sphingosine (d18:1/18:0)	Lipid	Sphingolipid Metabolism	100001882		1.23	0.084	0.5654
glycosyl-N-arachidoyl-sphingosine (d18:1/20:0)*	Lipid	Sphingolipid Metabolism	100015714		1.04	0.634	0.6601
lactosyl-N-palmitoyl-sphingosine (d18:1/16:0)	Lipid	Sphingolipid Metabolism	100009030	4201-62-1	1.05	0.7849	0.6832
lactosyl-N-nervonoyl-sphingosine (d18:1/24:1)*	Lipid	Sphingolipid Metabolism	100015620		0.83	0.3786	0.5947
sphingomyelin (d18:2/23:1)*	Lipid	Sphingolipid Metabolism	100015791		0.86	0.4008	0.5947
sphingomyelin (d18:2/24:2)*	Lipid	Sphingolipid Metabolism	100015789		1.39	0.1545	0.5685
sphingomyelin (d18:1/22:2, d18:2/22:1, d16:1/24:2)*	Lipid	Sphingolipid Metabolism	100006296		1.28	0.4105	0.5947
sphingomyelin (d18:0/18:0, d19:0/17:0)*	Lipid	Sphingolipid Metabolism	100009027		0.94	0.8258	0.6996
sphingomyelin (d18:1/19:0, d19:1/18:0)*	Lipid	Sphingolipid Metabolism	100015787		0.96	0.7136	0.672
hexadecasphingosine (d16:1)*	Lipid	Sphingolipid Metabolism	100015723		1.23	0.3881	0.5947
N-palmitoyl-heptadecasphingosine (d17:1/16:0)*	Lipid	Sphingolipid Metabolism	100015731		0.9	0.2542	0.5774
sphingadienine*	Lipid	Sphingolipid Metabolism	100015643	25696-03-1	1.1	0.4893	0.6096
glycosyl-N-tetracosadienoyl-sphingosine (d18:1/24:2)*	Lipid	Sphingolipid Metabolism	100015703		0.94	0.6816	0.6707
N-erucoyl-sphingosine (d18:1/22:1)*	Lipid	Sphingolipid Metabolism	100015726		1.1	0.4343	0.5947
3-hydroxy-3-methylglutarate	Lipid	Mevalonate Metabolism	112	503-49-1	0.96	0.8068	0.6917
desmosterol	Lipid	Sterol	306	313-04-2	0.84	0.4949	0.6103
cholesterol	Lipid	Sterol	266	57-88-5	1.07	0.7153	0.672
4-cholesten-3-one	Lipid	Sterol	100002227	601-57-0	0.94	0.7802	0.6832
campesterol	Lipid	Sterol	100001269	474-62-4	0.89	0.6867	0.672
7-hydroxycholesterol (alpha or beta)	Lipid	Sterol	100005999		0.53	0.2244	0.5698
corticosterone	Lipid	Steroid	272	50-22-6	3.54	0.0464	0.5654
dehydroisoandrosterone sulfate (DHEA-S)	Lipid	Steroid	100000792	651-48-9	1	1	0.7341
taurocholate	Lipid	Primary Bile Acid Metabolism	1648	145-42-6	5.69	0.3909	0.5947
taurochenodeoxycholate	Lipid	Primary Bile Acid Metabolism	1629	6009-98-9	10.21	0.5952	0.6493
beta-muricholate	Lipid	Primary Bile Acid Metabolism	100001066	2393-59-1	1.45	0.5009	0.6131
tauro-beta-muricholate	Lipid	Primary Bile Acid Metabolism	100001250	25696-60-0	9.69	0.2951	0.5887
deoxycholate	Lipid	Secondary Bile Acid Metabolism	302	83-44-3	72.29	0.1102	0.5654
taurodeoxycholate	Lipid	Secondary Bile Acid Metabolism	1668	207737-97-1	1.93	0.2794	0.5774
tauroursodeoxycholate	Lipid	Secondary Bile Acid Metabolism	100002912	14605-22-2	5.72	0.5668	0.6363
ceramide (d18:1/14:0, d16:1/16:0)*	Lipid	Ceramides	100015735		0.92	0.4043	0.5947
ceramide (d18:1/17:0, d17:1/18:0)*	Lipid	Ceramides	100015737		1	0.9306	0.7162
ceramide (d18:2/24:1, d18:1/24:2)*	Lipid	Ceramides	100015744		0.94	0.5698	0.6367
glycosyl ceramide (d16:1/24:1, d18:1/22:1)*	Lipid	Ceramides	100015730		1.2	0.5543	0.6363
palmitoylcholine	Lipid	Fatty Acid Metabolism (Acyl Choline)	100009233		1.95	0.0072	0.5654
oleoylcholine	Lipid	Fatty Acid Metabolism (Acyl Choline)	100009331		2.19	0.0186	0.5654
linoleoylcholine*	Lipid	Fatty Acid Metabolism (Acyl Choline)	100015760		1.9	0.0502	0.5654
inosine	Nucleotide	Purine Metabolism, (Hypo)Xanthine/Inosine containing	361	58-63-9	0.71	0.2333	0.5753
hypoxanthine	Nucleotide	Purine Metabolism, (Hypo)Xanthine/Inosine containing	171	68-94-0	0.72	0.2849	0.5774
xanthine	Nucleotide	Purine Metabolism, (Hypo)Xanthine/Inosine containing	1004	69-89-6	0.78	0.3917	0.5947
xanthosine	Nucleotide	Purine Metabolism, (Hypo)Xanthine/Inosine containing	100000299	146-80-5	0.98	0.9059	0.7084
N1-methylinosine	Nucleotide	Purine Metabolism, (Hypo)Xanthine/Inosine containing	100001409	20245-33-4	1.19	0.2984	0.5898
2'-deoxyinosine	Nucleotide	Purine Metabolism, (Hypo)Xanthine/Inosine containing	100000135	890-38-0	0.69	0.2834	0.5774
urate	Nucleotide	Purine Metabolism, (Hypo)Xanthine/Inosine containing	1134	69-93-2;120K5305	1.12	0.5995	0.6503
allantoin	Nucleotide	Purine Metabolism, (Hypo)Xanthine/Inosine containing	1002	97-59-6	1.25	0.3146	0.59
adenosine 5'-monophosphate (AMP)	Nucleotide	Purine Metabolism, Adenine containing	209	149022-20-8	1.01	0.9083	0.7084
adenosine 3'-monophosphate (3'-AMP)	Nucleotide	Purine Metabolism, Adenine containing	100001449	84-21-9	1.31	0.9604	0.7225
adenosine 2'-monophosphate (2'-AMP)	Nucleotide	Purine Metabolism, Adenine containing	100001694	130-49-4	1.07	0.7852	0.6832
adenosine 3',5'-cyclic monophosphate (cAMP)	Nucleotide	Purine Metabolism, Adenine containing	207	60-92-4	1	0.6466	0.6601
adenosine 3',5'-diphosphate	Nucleotide	Purine Metabolism, Adenine containing	1214	75431-54-8	0.89	0.719	0.6721
adenosine	Nucleotide	Purine Metabolism, Adenine containing	798	58-61-7	0.99	0.9267	0.7156
adenine	Nucleotide	Purine Metabolism, Adenine containing	880	73-24-5	1.29	0.1414	0.5654
N1-methyladenosine	Nucleotide	Purine Metabolism, Adenine containing	1242	15763-06-1	0.82	0.1335	0.5654
N6-methyladenosine	Nucleotide	Purine Metabolism, Adenine containing	213	1867-73-8	0.87	0.4219	0.5947
N6-carbamoylthreonyladenosine	Nucleotide	Purine Metabolism, Adenine containing	100001415	24719-82-2	1.03	0.9529	0.7215
2'-deoxyadenosine 5'-monophosphate	Nucleotide	Purine Metabolism, Adenine containing	100000485	653-63-4	1.43	0.9938	0.7341
2'-deoxyadenosine 3'-monophosphate	Nucleotide	Purine Metabolism, Adenine containing	100003420	102832-10-0	1.03	0.9349	0.7168
2'-deoxyadenosine	Nucleotide	Purine Metabolism, Adenine containing	211	16373-93-6	1.01	0.7743	0.6832
N6-succinyladenosine	Nucleotide	Purine Metabolism, Adenine containing	100001664	4542-23-8	0.9	0.5143	0.6161
guanosine 3'-monophosphate (3'-GMP)	Nucleotide	Purine Metabolism, Guanine containing	100002704	117-68-0	1.86	0.4942	0.6103
guanosine	Nucleotide	Purine Metabolism, Guanine containing	1099	118-00-3	1.04	0.8382	0.7016
guanine	Nucleotide	Purine Metabolism, Guanine containing	172	73-40-5	1.22	0.7518	0.6832
7-methylguanine	Nucleotide	Purine Metabolism, Guanine containing	100001456	578-76-7	0.92	0.4843	0.6077
N1-methylguanosine	Nucleotide	Purine Metabolism, Guanine containing	100001122	2140-65-0	0.87	0.1853	0.5685
N2-methylguanosine	Nucleotide	Purine Metabolism, Guanine containing	100001467	2140-77-4	0.73	0.1504	0.5663
N2,N2-dimethylguanosine	Nucleotide	Purine Metabolism, Guanine containing	100001412	2140-67-2	0.83	0.2406	0.5774
2'-deoxyguanosine	Nucleotide	Purine Metabolism, Guanine containing	348	961-07-9	1.08	0.7924	0.686
guanosine 2'-monophosphate (2'-GMP)*	Nucleotide	Purine Metabolism, Guanine containing	100002733		1.96	0.8931	0.7084
orotate	Nucleotide	Pyrimidine Metabolism, Orotate containing	445	50887-69-9	0.82	0.7125	0.672
orotidine	Nucleotide	Pyrimidine Metabolism, Orotate containing	100001416	314-50-1	0.75	0.0706	0.5654
uridine 5'-monophosphate (UMP)	Nucleotide	Pyrimidine Metabolism, Uracil containing	869	3387-36-8	2.08	0.0759	0.5654
uridine 3'-monophosphate (3'-UMP)	Nucleotide	Pyrimidine Metabolism, Uracil containing	106	35170-0-7;35170-03-7	1.51	0.275	0.5774
uridine-2',3'-cyclic monophosphate	Nucleotide	Pyrimidine Metabolism, Uracil containing	75	40632-52-8	4.71	0.2419	0.5774
uridine	Nucleotide	Pyrimidine Metabolism, Uracil containing	535	58-96-8	0.85	0.4046	0.5947
uracil	Nucleotide	Pyrimidine Metabolism, Uracil containing	825	66-22-8	0.95	0.5106	0.616
pseudouridine	Nucleotide	Pyrimidine Metabolism, Uracil containing	821	1445-07-4	0.9	0.3655	0.5947
5-methyluridine (ribothymidine)	Nucleotide	Pyrimidine Metabolism, Uracil containing	100001446	1463-10-1	0.82	0.2829	0.5774
2'-deoxyuridine	Nucleotide	Pyrimidine Metabolism, Uracil containing	536	951-78-0	0.92	0.2755	0.5774
3-ureidopropionate	Nucleotide	Pyrimidine Metabolism, Uracil containing	1053	462-88-4	0.88	0.776	0.6832
N-acetyl-beta-alanine	Nucleotide	Pyrimidine Metabolism, Uracil containing	100002102	3025-95-4	1.11	0.669	0.6686
cytidine 5'-monophosphate (5'-CMP)	Nucleotide	Pyrimidine Metabolism, Cytidine containing	282	63-37-6	0.94	0.7979	0.6875
cytidine 3'-monophosphate (3'-CMP)	Nucleotide	Pyrimidine Metabolism, Cytidine containing	105	84-52-6	1.43	0.7758	0.6832
cytidine	Nucleotide	Pyrimidine Metabolism, Cytidine containing	827	65-46-3	0.81	0.2348	0.5754
cytosine	Nucleotide	Pyrimidine Metabolism, Cytidine containing	881	71-30-7	1.13	0.5604	0.6363
3-methylcytidine	Nucleotide	Pyrimidine Metabolism, Cytidine containing	100001466	21028-20-6	0.97	0.5476	0.6363
5-methylcytidine	Nucleotide	Pyrimidine Metabolism, Cytidine containing	100000763	2140-61-6	0.78	0.2008	0.5685
N4-acetylcytidine	Nucleotide	Pyrimidine Metabolism, Cytidine containing	100001413	3768-18-1	0.93	0.8238	0.6991
2'-deoxycytidine 5'-monophosphate	Nucleotide	Pyrimidine Metabolism, Cytidine containing	298	1032-65-1	1.17	0.9909	0.734
2'-deoxycytidine	Nucleotide	Pyrimidine Metabolism, Cytidine containing	100000125	951-77-9	0.82	0.1804	0.5685
2'-O-methylcytidine	Nucleotide	Pyrimidine Metabolism, Cytidine containing	100010895	2140-72-9	0.94	0.5598	0.6363
5-methyl-2'-deoxycytidine	Nucleotide	Pyrimidine Metabolism, Cytidine containing	100002300	838-07-3	0.84	0.2848	0.5774
thymidine 5'-monophosphate	Nucleotide	Pyrimidine Metabolism, Thymine containing	1248	33430-62-5	1.35	0.7777	0.6832
thymidine 3'-monophosphate	Nucleotide	Pyrimidine Metabolism, Thymine containing	100001938	40705-89-3	0.91	0.767	0.6832
thymidine	Nucleotide	Pyrimidine Metabolism, Thymine containing	872	50-89-5	1.02	0.4306	0.5947
thymine	Nucleotide	Pyrimidine Metabolism, Thymine containing	882	65-71-4	0.82	0.8227	0.6991
methylphosphate	Nucleotide	Purine and Pyrimidine Metabolism	100001805	7023-27-0	0.93	0.7442	0.6824
quinolinate	Cofactors and Vitamins	Nicotinate and Nicotinamide Metabolism	182	89-00-9	1.13	0.6521	0.6601
nicotinamide	Cofactors and Vitamins	Nicotinate and Nicotinamide Metabolism	432	98-92-0	0.91	0.147	0.5663
nicotinamide riboside	Cofactors and Vitamins	Nicotinate and Nicotinamide Metabolism	100001310	1341-23-7	1	0.8183	0.6991
nicotinamide adenine dinucleotide (NAD+)	Cofactors and Vitamins	Nicotinate and Nicotinamide Metabolism	1310	53-84-9	0.96	0.6343	0.6601
nicotinamide N-oxide	Cofactors and Vitamins	Nicotinate and Nicotinamide Metabolism	100002763	1986-81-8	0.64	0.2826	0.5774
1-methylnicotinamide	Cofactors and Vitamins	Nicotinate and Nicotinamide Metabolism	55	1005-24-9	0.87	0.2161	0.5685
trigonelline (N'-methylnicotinate)	Cofactors and Vitamins	Nicotinate and Nicotinamide Metabolism	100001092	535-83-1	1.43	0.9016	0.7084
N1-Methyl-2-pyridone-5-carboxamide	Cofactors and Vitamins	Nicotinate and Nicotinamide Metabolism	100001468	701-44-0	1.19	0.7752	0.6832
N1-Methyl-4-pyridone-3-carboxamide	Cofactors and Vitamins	Nicotinate and Nicotinamide Metabolism	100001469	769-49-3	1.24	0.6802	0.6707
riboflavin (Vitamin B2)	Cofactors and Vitamins	Riboflavin Metabolism	500	83-88-5	1.06	0.635	0.6601
flavin adenine dinucleotide (FAD)	Cofactors and Vitamins	Riboflavin Metabolism	327	146-14-5;84366-81-4	1.06	0.9896	0.734
flavin mononucleotide (FMN)	Cofactors and Vitamins	Riboflavin Metabolism	100000251	130-40-5	0.96	0.8206	0.6991
pantothenate	Cofactors and Vitamins	Pantothenate and CoA Metabolism	1024	137-08-6	0.94	0.4825	0.6073
phosphopantetheine	Cofactors and Vitamins	Pantothenate and CoA Metabolism	100000328	NA	0.57	0.3003	0.5898
ascorbate (Vitamin C)	Cofactors and Vitamins	Ascorbate and Aldarate Metabolism	233	134-03-2	0.83	0.2629	0.5774
dehydroascorbate	Cofactors and Vitamins	Ascorbate and Aldarate Metabolism	301	490-83-5	1.04	0.8661	0.7016
threonate	Cofactors and Vitamins	Ascorbate and Aldarate Metabolism	100001022	70753-61-6	1	0.8615	0.7016
oxalate (ethanedioate)	Cofactors and Vitamins	Ascorbate and Aldarate Metabolism	100000841	144-62-7	1.22	0.4277	0.5947
gulonate*	Cofactors and Vitamins	Ascorbate and Aldarate Metabolism	100001586	20246-53-1	1.41	0.7508	0.6832
alpha-tocopherol	Cofactors and Vitamins	Tocopherol Metabolism	1105	59-02-9;10191-41-0	0.92	0.4175	0.5947
gamma-tocopherol/beta-tocopherol	Cofactors and Vitamins	Tocopherol Metabolism	100008998		0.73	0.0424	0.5654
5-methyltetrahydrofolate (5MeTHF)	Cofactors and Vitamins	Folate Metabolism	1244	68703-91-3;68792-52-9	2.11	0.1072	0.5654
dihydrobiopterin	Cofactors and Vitamins	Tetrahydrobiopterin Metabolism	100001506	6779-87-9	0.73	0.2083	0.5685
pterin	Cofactors and Vitamins	Pterin Metabolism	100004216	22363-60-4	1.01	0.828	0.7003
heme	Cofactors and Vitamins	Hemoglobin and Porphyrin Metabolism	100001386	14875-96-8	6.86	0.0383	0.5654
bilirubin (Z,Z)	Cofactors and Vitamins	Hemoglobin and Porphyrin Metabolism	1090	635-65-4	0.92	0.7151	0.672
biliverdin	Cofactors and Vitamins	Hemoglobin and Porphyrin Metabolism	250	55482-27-4;55482-27-4	3.02	0.1363	0.5654
thiamin (Vitamin B1)	Cofactors and Vitamins	Thiamine Metabolism	873	59-43-8	0.71	0.0198	0.5654
thiamin monophosphate	Cofactors and Vitamins	Thiamine Metabolism	523	532-40-1	1.01	0.8675	0.7016
thiamin diphosphate	Cofactors and Vitamins	Thiamine Metabolism	522	154-87-0	1.02	0.9875	0.734
retinol (Vitamin A)	Cofactors and Vitamins	Vitamin A Metabolism	498	68-26-8	1.1	0.5314	0.6263
pyridoxamine	Cofactors and Vitamins	Vitamin B6 Metabolism	568	58052-48-5	0.69	0.046	0.5654
pyridoxamine phosphate	Cofactors and Vitamins	Vitamin B6 Metabolism	493	529-96-4	0.87	0.4305	0.5947
pyridoxal	Cofactors and Vitamins	Vitamin B6 Metabolism	491	65-22-5	0.73	0.1709	0.5685
pyridoxate	Cofactors and Vitamins	Vitamin B6 Metabolism	100001121	82-82-6	0.69	0.0431	0.5654
hippurate	Xenobiotics	Benzoate Metabolism	100000014	495-69-2	0.31	0.213	0.5685
benzoate	Xenobiotics	Benzoate Metabolism	100000008	65-85-0	0.62	0.2221	0.5698
catechol sulfate	Xenobiotics	Benzoate Metabolism	100001605	4918-96-1	1.3	0.7101	0.672
4-methylcatechol sulfate	Xenobiotics	Benzoate Metabolism	100004111		0.8	0.9581	0.7224
4-vinylphenol sulfate	Xenobiotics	Benzoate Metabolism	100001755	2628-17-3	1.41	0.3219	0.5947
2-oxindole-3-acetate	Xenobiotics	Food Component/Plant	100003109	2971-31-5	1.01	0.9808	0.7329
gluconate	Xenobiotics	Food Component/Plant	338	527-07-1	0.75	0.2927	0.5862
galacturonate 1-phosphate	Xenobiotics	Food Component/Plant	100002678	103192-54-7	0.76	0.025	0.5654
ergothioneine	Xenobiotics	Food Component/Plant	100002154	58511-63-0	0.85	0.492	0.6097
erythritol	Xenobiotics	Food Component/Plant	100000846	149-32-6	0.92	0.8855	0.7083
N-glycolylneuraminate	Xenobiotics	Food Component/Plant	100001491	1113-83-3	1.06	0.8688	0.7016
quinate	Xenobiotics	Food Component/Plant	100000442	77-95-2	0.91	0.1496	0.5663
stachydrine	Xenobiotics	Food Component/Plant	100001296	4136-37-2	1.23	0.8598	0.7016
tartarate	Xenobiotics	Food Component/Plant	100000295	87-69-4;6106-24-7	0.75	0.3436	0.5947
methyl glucopyranoside (alpha + beta)	Xenobiotics	Food Component/Plant	100005864		0.81	0.4387	0.595
pyrraline	Xenobiotics	Food Component/Plant	100001767	74509-14-1	1.87	0.342	0.5947
tartronate (hydroxymalonate)	Xenobiotics	Bacterial/Fungal	100000840	80-69-3	1.14	0.4619	0.6043
salicylate	Xenobiotics	Drug	501	69-72-7	1.84	0.1073	0.5654
S-carboxymethyl-L-cysteine	Xenobiotics	Drug	100002324	638-23-3	1.5	0.0506	0.5654
sulfate*	Xenobiotics	Chemical	100002528	14808-79-8	1.11	0.6014	0.6503
O-sulfo-L-tyrosine	Xenobiotics	Chemical	100005384		0.97	0.6832	0.6707
succinimide	Xenobiotics	Chemical	100003696	123-56-8	1.16	0.7101	0.672
trizma acetate	Xenobiotics	Chemical	100000856	6850-28-8	4.75	0.6219	0.6601
1,2,3-benzenetriol sulfate (2)	Xenobiotics	Chemical	100006374		0.14	0.0202	0.5654
thioproline	Xenobiotics	Chemical	100009232	34592-47-4	1.56	0.3039	0.5898
