# Supplementary material for: Metabolic Response of Triple-Negative Breast Cancer to Folate Restriction
Source: Nutrients. 2021 May 13;13(5):1637. doi: 10.3390/nu13051637 (PMC8152779; doi:10.3390/nu13051637)
Supplement: Supplementary file 1 [file nutrients-13-01637-s001.zip › additional file 5 liver metabolomics.xlsx]

## Sheet: Sheet1
Additional file 5
Liver metabolomics					Metabolite fold change	p value	FDRq value
Biochemical Name	Super Pathway	Sub Pathway	Chemical ID	CAS	Ctrl/No FA	Ctrl/No FA	Ctrl/No FA
glycine	Amino Acid	Glycine, Serine and Threonine Metabolism	340	56-40-6	0.94	0.5882	0.3485
N-acetylglycine	Amino Acid	Glycine, Serine and Threonine Metabolism	100001006	543-24-8	1.06	0.8392	0.4029
sarcosine	Amino Acid	Glycine, Serine and Threonine Metabolism	1023	107-97-1	1.49	0.3179	0.2611
dimethylglycine	Amino Acid	Glycine, Serine and Threonine Metabolism	806	1118-68-9	0.79	0.3883	0.2801
betaine	Amino Acid	Glycine, Serine and Threonine Metabolism	799	107-43-7	0.98	0.8872	0.4168
betaine aldehyde	Amino Acid	Glycine, Serine and Threonine Metabolism	1219	7758-31-8	0.29	0.017	0.0982
serine	Amino Acid	Glycine, Serine and Threonine Metabolism	503	56-45-1	0.8	0.1491	0.1988
N-acetylserine	Amino Acid	Glycine, Serine and Threonine Metabolism	100001851	97-14-3	0.54	0.1299	0.1947
threonine	Amino Acid	Glycine, Serine and Threonine Metabolism	564	72-19-5	0.9	0.4874	0.3171
N-acetylthreonine	Amino Acid	Glycine, Serine and Threonine Metabolism	100001274	17093-74-2	0.85	0.3665	0.2753
alanine	Amino Acid	Alanine and Aspartate Metabolism	811	56-41-7	1.13	0.0027	0.0684
N-acetylalanine	Amino Acid	Alanine and Aspartate Metabolism	1110	97-69-8	0.53	0.1347	0.1947
aspartate	Amino Acid	Alanine and Aspartate Metabolism	234	56-84-8	0.7	0.111	0.1905
asparagine	Amino Acid	Alanine and Aspartate Metabolism	917	70-47-3	0.78	0.1349	0.1947
N-acetylasparagine	Amino Acid	Alanine and Aspartate Metabolism	100001257	4033-40-3	0.67	0.1735	0.2044
N-acetylaspartate (NAA)	Amino Acid	Alanine and Aspartate Metabolism	100000787	997-55-7;997-55-7	0.25	0.0451	0.1381
glutamate	Amino Acid	Glutamate Metabolism	561	56-86-0	0.8	0.1754	0.2059
glutamine	Amino Acid	Glutamate Metabolism	563	56-85-9	1.02	0.5925	0.3497
N-acetylglutamate	Amino Acid	Glutamate Metabolism	100000282	5817-08-03	0.72	0.1388	0.1947
N-acetylglutamine	Amino Acid	Glutamate Metabolism	100001253	2490-97-3	0.72	0.2731	0.2524
gamma-carboxyglutamate	Amino Acid	Glutamate Metabolism	100002679	56271-99-9	0.6	0.3145	0.2603
glutamate, gamma-methyl ester	Amino Acid	Glutamate Metabolism	100001103	1499-55-4	0.85	0.1896	0.2108
pyroglutamine*	Amino Acid	Glutamate Metabolism	100001540	2353-44-8	1.26	0.0695	0.1736
N-acetyl-aspartyl-glutamate (NAAG)	Amino Acid	Glutamate Metabolism	100001612	3106-85-2	0.75	0.4578	0.3052
gamma-aminobutyrate (GABA)	Amino Acid	Glutamate Metabolism	141	56-12-2	0.86	0.2159	0.2225
S-1-pyrroline-5-carboxylate	Amino Acid	Glutamate Metabolism	35	2906-39-0	0.86	0.3693	0.2761
histidine	Amino Acid	Histidine Metabolism	355	5934-29-2	0.85	0.3063	0.2593
N-acetylhistidine	Amino Acid	Histidine Metabolism	100001293	39145-52-3	0.85	0.5041	0.3229
N-acetyl-3-methylhistidine*	Amino Acid	Histidine Metabolism	100002204	37841-04-6	0.83	0.6215	0.3586
formiminoglutamate	Amino Acid	Histidine Metabolism	100002500	816-90-0	0.44	0.0166	0.0982
imidazole propionate	Amino Acid	Histidine Metabolism	100003434	1074-59-5	0.43	0.7901	0.396
imidazole lactate	Amino Acid	Histidine Metabolism	100000263	14403-45-3	1.32	0.1241	0.1944
1-methylhistamine	Amino Acid	Histidine Metabolism	100001204	501-75-7	0.84	0.8361	0.4027
1-methylimidazoleacetate	Amino Acid	Histidine Metabolism	100001208	2625-49-2	0.65	0.2957	0.2584
4-imidazoleacetate	Amino Acid	Histidine Metabolism	100001207	645-65-8	0.79	0.1577	0.1988
lysine	Amino Acid	Lysine Metabolism	407	56-87-1	0.89	0.2775	0.2542
N2-acetyllysine	Amino Acid	Lysine Metabolism	100001721	1946-82-3	0.96	0.9588	0.4334
N6-acetyllysine	Amino Acid	Lysine Metabolism	100001734	692-04-6	0.62	0.0737	0.1736
N6,N6,N6-trimethyllysine	Amino Acid	Lysine Metabolism	189	23284-33-5	0.7	0.0306	0.1186
5-(galactosylhydroxy)-L-lysine	Amino Acid	Lysine Metabolism	100002462	32448-36-5	0.79	0.3694	0.2761
saccharopine	Amino Acid	Lysine Metabolism	392	997-68-2	1.46	0.1517	0.1988
2-aminoadipate	Amino Acid	Lysine Metabolism	381	542-32-5;1118-90-7	1.09	0.4668	0.3086
glutarate (pentanedioate)	Amino Acid	Lysine Metabolism	339	110-94-1	1.17	0.3547	0.2713
glutarylcarnitine (C5-DC)	Amino Acid	Lysine Metabolism	100001593	102636-82-8	0.4	0.0358	0.1242
pipecolate	Amino Acid	Lysine Metabolism	1025	4043-87-2	1.13	0.3628	0.274
6-oxopiperidine-2-carboxylate	Amino Acid	Lysine Metabolism	100004499	34622-39-4	0.92	0.7545	0.388
5-aminovalerate	Amino Acid	Lysine Metabolism	100000454	660-88-8	0.4	0.3092	0.2598
phenylalanine	Amino Acid	Phenylalanine and Tyrosine Metabolism	460	63-91-2	0.87	0.2428	0.2387
N-acetylphenylalanine	Amino Acid	Phenylalanine and Tyrosine Metabolism	100001256	2018-61-3	0.6	0.0111	0.0797
phenyllactate (PLA)	Amino Acid	Phenylalanine and Tyrosine Metabolism	100000774	828-01-3	0.79	0.8286	0.4027
tyrosine	Amino Acid	Phenylalanine and Tyrosine Metabolism	815	60-18-4	0.86	0.3397	0.2713
4-hydroxyphenylpyruvate	Amino Acid	Phenylalanine and Tyrosine Metabolism	1141	156-39-8	1.05	0.621	0.3586
3-(4-hydroxyphenyl)lactate	Amino Acid	Phenylalanine and Tyrosine Metabolism	240	6482-98-0	0.86	0.8094	0.4007
phenol sulfate	Amino Acid	Phenylalanine and Tyrosine Metabolism	100001510	937-34-8	0.73	0.4515	0.3043
p-cresol sulfate	Amino Acid	Phenylalanine and Tyrosine Metabolism	100001315	3233-57-7	0.41	0.0833	0.1786
O-methyltyrosine	Amino Acid	Phenylalanine and Tyrosine Metabolism	100002078	1080-06-4	0.78	0.281	0.2543
p-cresol-glucuronide*	Amino Acid	Phenylalanine and Tyrosine Metabolism	100006191	17680-99-8	0.31	0.2807	0.2543
N-formylphenylalanine	Amino Acid	Phenylalanine and Tyrosine Metabolism	100006056	13200-85-6	0.63	0.1664	0.2014
tryptophan	Amino Acid	Tryptophan Metabolism	565	73-22-3	0.89	0.3361	0.2702
indole-3-carboxylic acid	Amino Acid	Tryptophan Metabolism	100002185	771-50-6	0.8	0.1808	0.2068
3-indoxyl sulfate	Amino Acid	Tryptophan Metabolism	100000467	2642-37-7	0.81	0.4252	0.293
indolelactate	Amino Acid	Tryptophan Metabolism	100000463	832-97-3	0.65	0.6601	0.366
kynurenine	Amino Acid	Tryptophan Metabolism	100000265	2922-83-0	0.7	0.2627	0.2487
kynurenate	Amino Acid	Tryptophan Metabolism	98	492-27-3	0.7	0.5468	0.3389
xanthurenate	Amino Acid	Tryptophan Metabolism	100000015	59-007	1	0.6906	0.3701
picolinate	Amino Acid	Tryptophan Metabolism	1022	98-98-6	1.01	0.9222	0.4236
5-hydroxyindoleacetate	Amino Acid	Tryptophan Metabolism	71	54-16-0	0.93	0.5667	0.3438
serotonin	Amino Acid	Tryptophan Metabolism	504	153-98-0	1.3	0.2342	0.2337
C-glycosyltryptophan	Amino Acid	Tryptophan Metabolism	100006379	180509-18-6	0.59	0.0771	0.1736
leucine	Amino Acid	Leucine, Isoleucine and Valine Metabolism	397	61-90-5	0.93	0.4655	0.3083
N-acetylleucine	Amino Acid	Leucine, Isoleucine and Valine Metabolism	1082	1188-21-2	0.79	0.4968	0.3203
isovalerylglycine	Amino Acid	Leucine, Isoleucine and Valine Metabolism	100001452	16284-60-9	1.07	0.7358	0.383
isovalerylcarnitine (C5)	Amino Acid	Leucine, Isoleucine and Valine Metabolism	100001393	31023-24-2	0.66	0.318	0.2611
beta-hydroxyisovalerate	Amino Acid	Leucine, Isoleucine and Valine Metabolism	1442	625-08-1	0.84	0.2191	0.2232
isoleucine	Amino Acid	Leucine, Isoleucine and Valine Metabolism	376	73-32-5	0.86	0.2488	0.2416
N-acetylisoleucine	Amino Acid	Leucine, Isoleucine and Valine Metabolism	100001276	3077-46-1	1.01	0.969	0.4367
alpha-hydroxyisovalerate	Amino Acid	Leucine, Isoleucine and Valine Metabolism	100001300	600-37-3	0.97	0.9945	0.4449
2-methylbutyrylcarnitine (C5)	Amino Acid	Leucine, Isoleucine and Valine Metabolism	100001509	31023-25-3	0.85	0.5842	0.3468
2-methylbutyrylglycine	Amino Acid	Leucine, Isoleucine and Valine Metabolism	100001155	52320-67-9	1.03	0.8844	0.4168
tiglylcarnitine (C5:1-DC)	Amino Acid	Leucine, Isoleucine and Valine Metabolism	100001597	64191-86-2	0.6	0.0574	0.1583
3-hydroxy-2-ethylpropionate	Amino Acid	Leucine, Isoleucine and Valine Metabolism	100001170	4374-62-3	1.01	0.9401	0.4283
ethylmalonate	Amino Acid	Leucine, Isoleucine and Valine Metabolism	2054	601-75-2	1.52	0.0059	0.0782
methylsuccinate	Amino Acid	Leucine, Isoleucine and Valine Metabolism	2051	498-21-5	0.36	0.2157	0.2225
valine	Amino Acid	Leucine, Isoleucine and Valine Metabolism	566	72-18-4	0.92	0.4871	0.3171
N-acetylvaline	Amino Acid	Leucine, Isoleucine and Valine Metabolism	1084	96-81-1	0.6	0.035	0.1242
isobutyrylcarnitine (C4)	Amino Acid	Leucine, Isoleucine and Valine Metabolism	100001055	25518-49-4	0.54	0.161	0.1988
3-hydroxyisobutyrate	Amino Acid	Leucine, Isoleucine and Valine Metabolism	111	2068-83-9	1.09	0.6492	0.3659
methionine	Amino Acid	Methionine, Cysteine, SAM and Taurine Metabolism	415	63-68-3	0.78	0.2117	0.2223
N-acetylmethionine	Amino Acid	Methionine, Cysteine, SAM and Taurine Metabolism	1083	65-82-7	0.66	0.1551	0.1988
N-formylmethionine	Amino Acid	Methionine, Cysteine, SAM and Taurine Metabolism	194	4289-98-9	0.89	0.6886	0.3697
S-methylmethionine	Amino Acid	Methionine, Cysteine, SAM and Taurine Metabolism	100002183	3493-12-07	4.41	0.0106	0.0797
methionine sulfoxide	Amino Acid	Methionine, Cysteine, SAM and Taurine Metabolism	100000039	3226-65-1	0.6	0.076	0.1736
N-acetylmethionine sulfoxide	Amino Acid	Methionine, Cysteine, SAM and Taurine Metabolism	100005463	108646-71-5	0.49	0.2441	0.2392
S-adenosylmethionine (SAM)	Amino Acid	Methionine, Cysteine, SAM and Taurine Metabolism	1263	24346-00-7;86867-01-8;86867-0108	1.32	0.2667	0.2495
S-adenosylhomocysteine (SAH)	Amino Acid	Methionine, Cysteine, SAM and Taurine Metabolism	197	979-92-0	0.97	0.728	0.3809
cystathionine	Amino Acid	Methionine, Cysteine, SAM and Taurine Metabolism	310	535-34-2	1.15	0.4373	0.298
cysteine	Amino Acid	Methionine, Cysteine, SAM and Taurine Metabolism	800	52-90-4;56-89-3	0.96	0.7077	0.3764
S-methylcysteine	Amino Acid	Methionine, Cysteine, SAM and Taurine Metabolism	100002749	1187-84-4	1.06	0.6709	0.3669
hypotaurine	Amino Acid	Methionine, Cysteine, SAM and Taurine Metabolism	358	300-84-5	0.81	0.8561	0.4085
taurine	Amino Acid	Methionine, Cysteine, SAM and Taurine Metabolism	512	107-35-7	0.96	0.6747	0.3669
N-acetyltaurine	Amino Acid	Methionine, Cysteine, SAM and Taurine Metabolism	100005466		0.74	0.2598	0.2476
taurocyamine	Amino Acid	Methionine, Cysteine, SAM and Taurine Metabolism	100001418	543-18-0	1.5	0.0754	0.1736
2-aminobutyrate	Amino Acid	Methionine, Cysteine, SAM and Taurine Metabolism	1128	1492-24-6	1.52	0.0068	0.0782
2-hydroxybutyrate/2-hydroxyisobutyrate	Amino Acid	Methionine, Cysteine, SAM and Taurine Metabolism	100008928		1.36	0.0124	0.0833
arginine	Amino Acid	Urea cycle; Arginine and Proline Metabolism	231	1119-34-2	0.89	0.823	0.4027
argininosuccinate	Amino Acid	Urea cycle; Arginine and Proline Metabolism	232	156637-58-0	0.83	0.3794	0.2795
urea	Amino Acid	Urea cycle; Arginine and Proline Metabolism	533	57-13-6	0.71	0.2697	0.2509
ornithine	Amino Acid	Urea cycle; Arginine and Proline Metabolism	444	3184-13-2	0.88	0.2392	0.2374
citrulline	Amino Acid	Urea cycle; Arginine and Proline Metabolism	391	372-75-8	0.69	0.0661	0.1716
homocitrulline	Amino Acid	Urea cycle; Arginine and Proline Metabolism	100000963	1190-49-4	2.06	0.024	0.1083
proline	Amino Acid	Urea cycle; Arginine and Proline Metabolism	480	147-85-3	0.86	0.1399	0.1947
dimethylarginine (SDMA + ADMA)	Amino Acid	Urea cycle; Arginine and Proline Metabolism	100001810	102783-24-4	0.56	0.1274	0.1947
N-acetylarginine	Amino Acid	Urea cycle; Arginine and Proline Metabolism	100001266	155-84-0	0.6	0.1361	0.1947
N-acetylcitrulline	Amino Acid	Urea cycle; Arginine and Proline Metabolism	100001577	33965-42-3	0.49	0.2821	0.2543
N-delta-acetylornithine	Amino Acid	Urea cycle; Arginine and Proline Metabolism	100004523		0.62	0.5147	0.325
N-alpha-acetylornithine	Amino Acid	Urea cycle; Arginine and Proline Metabolism	100000285	6205-08-09	0.42	0.0691	0.1736
trans-4-hydroxyproline	Amino Acid	Urea cycle; Arginine and Proline Metabolism	1001	51-35-4	0.63	0.2661	0.2495
pro-hydroxy-pro	Amino Acid	Urea cycle; Arginine and Proline Metabolism	100001167	18684-24-7	0.51	0.2042	0.2197
N-methylproline	Amino Acid	Urea cycle; Arginine and Proline Metabolism	100001956	475-11-6	1.64	0.484	0.3171
N-monomethylarginine	Amino Acid	Urea cycle; Arginine and Proline Metabolism	100004488	53308-83-1	0.69	0.1047	0.187
argininate*	Amino Acid	Urea cycle; Arginine and Proline Metabolism	100002769	157-07-3	1.81	0.0242	0.1083
guanidinoacetate	Amino Acid	Creatine Metabolism	344	352-97-6	0.52	0.0959	0.1837
creatine	Amino Acid	Creatine Metabolism	1221	57-00-1	0.74	0.0574	0.1583
creatinine	Amino Acid	Creatine Metabolism	275	60-27-5	0.87	0.3413	0.2713
putrescine	Amino Acid	Polyamine Metabolism	49	110-60-1	0.31	0.2647	0.2492
spermidine	Amino Acid	Polyamine Metabolism	50	124-20-9	0.87	0.428	0.2936
5-methylthioadenosine (MTA)	Amino Acid	Polyamine Metabolism	212	2457-80-9	1.24	0.2347	0.2337
N-acetylputrescine	Amino Acid	Polyamine Metabolism	192	18233-70-0	0.08	0.1241	0.1944
4-guanidinobutanoate	Amino Acid	Guanidino and Acetamido Metabolism	100000096	463-003;463-00-3	0.98	0.909	0.421
guanidinosuccinate	Amino Acid	Guanidino and Acetamido Metabolism	100001212	6133-30-8	1.12	0.4172	0.2921
glutathione, reduced (GSH)	Amino Acid	Glutathione Metabolism	496	70-18-8	1.27	0.3206	0.2614
glutathione, oxidized (GSSG)	Amino Acid	Glutathione Metabolism	448	103239-24-3	0.9	0.1731	0.2044
cysteine-glutathione disulfide	Amino Acid	Glutathione Metabolism	100001437	13081-14-6	0.75	0.2642	0.2492
S-methylglutathione	Amino Acid	Glutathione Metabolism	100001259	2922-56-7	1.09	0.4215	0.293
S-lactoylglutathione	Amino Acid	Glutathione Metabolism	1343	54398-03-7	0.8	0.7084	0.3764
cysteinylglycine	Amino Acid	Glutathione Metabolism	278	19246-18-5	1.3	0.2935	0.2584
5-oxoproline	Amino Acid	Glutathione Metabolism	1021	98-79-3	0.89	0.3489	0.2713
ophthalmate	Amino Acid	Glutathione Metabolism	100001311	495-27-2	1.32	0.274	0.2524
4-hydroxy-nonenal-glutathione	Amino Acid	Glutathione Metabolism	100006240	99927-70-5	0.68	0.094	0.1837
gamma-glutamylcysteine	Peptide	Gamma-glutamyl Amino Acid	1036	636-58-8	1.3	0.2328	0.2333
gamma-glutamylglutamate	Peptide	Gamma-glutamyl Amino Acid	331	1116-22-9	1.36	0.0036	0.0699
gamma-glutamylglutamine	Peptide	Gamma-glutamyl Amino Acid	1140	10148-81-9	0.26	0.1605	0.1988
gamma-glutamylglycine	Peptide	Gamma-glutamyl Amino Acid	100001294	1948-29-4	1.2	0.4191	0.2927
gamma-glutamylisoleucine*	Peptide	Gamma-glutamyl Amino Acid	100001485		1.16	0.2235	0.2263
gamma-glutamylleucine	Peptide	Gamma-glutamyl Amino Acid	1268	2566-39-4	1.09	0.2504	0.2423
gamma-glutamyl-epsilon-lysine	Peptide	Gamma-glutamyl Amino Acid	100001262	17105-15-6	0.59	0.1097	0.1905
gamma-glutamylphenylalanine	Peptide	Gamma-glutamyl Amino Acid	100000491	7432-24-8	0.4	0.1278	0.1947
gamma-glutamylthreonine	Peptide	Gamma-glutamyl Amino Acid	100001314	5652-48-2	0.94	0.9379	0.4283
gamma-glutamylvaline	Peptide	Gamma-glutamyl Amino Acid	100001126	2746-34-1	1.18	0.194	0.2129
carnosine	Peptide	Dipeptide Derivative	249	305-84-0	0.68	0.3469	0.2713
anserine	Peptide	Dipeptide Derivative	100000044	10030-52-1	0.63	0.1227	0.1944
alanylleucine	Peptide	Dipeptide	100001890	1638-60-4	1.05	0.7468	0.3856
glycylisoleucine	Peptide	Dipeptide	100001790	19461-38-2	1.1	0.5707	0.3441
glycylleucine	Peptide	Dipeptide	100001258	869-19-2	0.82	0.3818	0.2795
glycylvaline	Peptide	Dipeptide	100000487	1963-21-9	0.65	0.1576	0.1988
histidylalanine	Peptide	Dipeptide	100003542	16874-75-2	1.06	0.7314	0.3815
isoleucylglycine	Peptide	Dipeptide	100003169	868-28-0	0.95	0.7112	0.3772
leucylglycine	Peptide	Dipeptide	100003185	686-50-0	0.92	0.6606	0.366
lysylleucine	Peptide	Dipeptide	100003196	7369-79-1	1.39	0.0329	0.121
phenylalanylalanine	Peptide	Dipeptide	100003589	3918-87-4	1.21	0.5328	0.3323
phenylalanylglycine	Peptide	Dipeptide	100003588	721-90-4	0.87	0.833	0.4027
prolylglycine	Peptide	Dipeptide	100003674	2578-57-6	0.73	0.427	0.2936
threonylphenylalanine	Peptide	Dipeptide	100001125	16875-27-7	1.11	0.6566	0.3659
tryptophylglycine	Peptide	Dipeptide	100003609	7360-09-0	0.9	0.8125	0.4013
tyrosylglycine	Peptide	Dipeptide	100003598	673-05-5	0.92	0.9481	0.4304
valylglutamine	Peptide	Dipeptide	100003640	42854-54-6	1.22	0.5659	0.3438
valylglycine	Peptide	Dipeptide	100003641	686-43-1	0.96	0.9842	0.4412
valylleucine	Peptide	Dipeptide	100003210	22906-55-4	1.45	0.1338	0.1947
leucylglutamine*	Peptide	Dipeptide	100003183		1.54	0.2747	0.2524
phenylacetylglycine	Peptide	Acetylated Peptides	100001275	500-98-1	0.86	0.8313	0.4027
1,5-anhydroglucitol (1,5-AG)	Carbohydrate	Glycolysis, Gluconeogenesis, and Pyruvate Metabolism	100000580	154-58-5	1.11	0.3827	0.2795
glucose	Carbohydrate	Glycolysis, Gluconeogenesis, and Pyruvate Metabolism	572	50-99-7	1.13	0.2796	0.2543
glucose 6-phosphate	Carbohydrate	Glycolysis, Gluconeogenesis, and Pyruvate Metabolism	291	103192-55-8	0.81	0.383	0.2795
Isobar: fructose 1,6-diphosphate, glucose 1,6-diphosphate, myo-inositol 1,4 or 1,3-diphosphate	Carbohydrate	Glycolysis, Gluconeogenesis, and Pyruvate Metabolism	100002180		0.97	0.8491	0.4058
dihydroxyacetone phosphate (DHAP)	Carbohydrate	Glycolysis, Gluconeogenesis, and Pyruvate Metabolism	309	102783-56-2	1.79	0.0437	0.1381
3-phosphoglycerate	Carbohydrate	Glycolysis, Gluconeogenesis, and Pyruvate Metabolism	132	80731-10-8	0.92	0.8174	0.4019
phosphoenolpyruvate (PEP)	Carbohydrate	Glycolysis, Gluconeogenesis, and Pyruvate Metabolism	463	10526-80-4	0.77	0.1834	0.2081
pyruvate	Carbohydrate	Glycolysis, Gluconeogenesis, and Pyruvate Metabolism	823	127-17-3	0.91	0.7553	0.388
lactate	Carbohydrate	Glycolysis, Gluconeogenesis, and Pyruvate Metabolism	482	79-33-4	1.06	0.4644	0.3083
glycerate	Carbohydrate	Glycolysis, Gluconeogenesis, and Pyruvate Metabolism	1052	600-19-1	0.78	0.2176	0.2232
6-phosphogluconate	Carbohydrate	Pentose Phosphate Pathway	100000341	921-62-0;53411-70-4	0.97	0.8298	0.4027
ribose 1-phosphate	Carbohydrate	Pentose Phosphate Pathway	219	50-99-7;58459-37-3	1.68	0.0157	0.0977
sedoheptulose-7-phosphate	Carbohydrate	Pentose Phosphate Pathway	100001628	2646-35-7	1.01	0.6772	0.3669
ribose	Carbohydrate	Pentose Metabolism	914	50-69-1	1.19	0.1734	0.2044
ribitol	Carbohydrate	Pentose Metabolism	100000406	488-81-3	1.38	0.0765	0.1736
ribonate	Carbohydrate	Pentose Metabolism	100001007	5336-08-03	0.93	0.7807	0.396
adenosine-5'-diphosphoglucose	Carbohydrate	Pentose Metabolism	100001644	15839-70-0;102129-65-7	1.77	0.0241	0.1083
arabitol/xylitol	Carbohydrate	Pentose Metabolism	100006430		1.05	0.7069	0.3764
ribulose/xylulose	Carbohydrate	Pentose Metabolism	100006122		1.06	0.5504	0.3394
arabonate/xylonate	Carbohydrate	Pentose Metabolism	100006115		1.27	0.153	0.1988
sedoheptulose	Carbohydrate	Pentose Metabolism	100002619	3019-74-7	1.29	0.1887	0.2108
maltohexaose	Carbohydrate	Glycogen Metabolism	100001448	34620-77-4	1.6	0.3377	0.2708
maltopentaose	Carbohydrate	Glycogen Metabolism	100001447	34620-76-3	3.17	0.1135	0.1915
maltotetraose	Carbohydrate	Glycogen Metabolism	100000275	34612-38-9	1.45	0.6693	0.3669
maltotriose	Carbohydrate	Glycogen Metabolism	100000276	1109-28-0	1.52	0.5103	0.3248
maltose	Carbohydrate	Glycogen Metabolism	913	6363-53-7	1.65	0.3981	0.2852
sucrose	Carbohydrate	Disaccharides and Oligosaccharides	935	57-50-1	0.11	0.2086	0.2223
fructose	Carbohydrate	Fructose, Mannose and Galactose Metabolism	878	57-48-7	1.24	0.3209	0.2614
mannitol/sorbitol	Carbohydrate	Fructose, Mannose and Galactose Metabolism	100001740		1.38	0.097	0.1837
mannose	Carbohydrate	Fructose, Mannose and Galactose Metabolism	803	3458-28-4	0.96	0.7953	0.396
galactose 1-phosphate	Carbohydrate	Fructose, Mannose and Galactose Metabolism	100000300	19046-60-7	1	0.9419	0.4283
2-ketogulonate	Carbohydrate	Fructose, Mannose and Galactose Metabolism	100000092	342385-52-8	0.86	0.5786	0.3468
galactonate	Carbohydrate	Fructose, Mannose and Galactose Metabolism	100001026	299-28-5	0.43	0.1984	0.2156
UDP-glucose/UDP-galactose	Carbohydrate	Nucleotide Sugar	100002997		0.37	0.6721	0.3669
UDP-N-acetylglucosamine/galactosamine	Carbohydrate	Nucleotide Sugar	100002957		1.14	0.4637	0.3083
cytidine 5'-monophospho-N-acetylneuraminic acid	Carbohydrate	Nucleotide Sugar	1223	3063-71-6	0.96	0.5148	0.325
glucuronate 1-phosphate*	Carbohydrate	Nucleotide Sugar	100001585	13168-11-1	0.59	0.0115	0.0806
glucuronate	Carbohydrate	Aminosugar Metabolism	100000257	207300-70-7	0.88	0.5197	0.3261
N-acetylglucosamine 6-phosphate	Carbohydrate	Aminosugar Metabolism	1213	102029-88-9	0.73	0.1556	0.1988
N-acetyl-glucosamine 1-phosphate	Carbohydrate	Aminosugar Metabolism	1212	31281-59-1	0.51	0.1175	0.1929
N-acetylneuraminate	Carbohydrate	Aminosugar Metabolism	1162	131-48-6	0.59	0.0279	0.1162
N-acetylglucosaminylasparagine	Carbohydrate	Aminosugar Metabolism	1215	2776-93-4	0.68	0.1352	0.1947
erythronate*	Carbohydrate	Aminosugar Metabolism	100001320	88759-55-1	0.94	0.8932	0.4178
N6-carboxymethyllysine	Carbohydrate	Advanced Glycation End-product	100001768	5746-04-03	0.49	0.0038	0.0699
citrate	Energy	TCA Cycle	1124	77-92-9	0.53	0.0448	0.1381
aconitate [cis or trans]	Energy	TCA Cycle	100001359		0.5	0.115	0.1926
alpha-ketoglutarate	Energy	TCA Cycle	93	305-72-6;328-50-7;22202-68-2	1.02	0.5085	0.3244
succinylcarnitine (C4-DC)	Energy	TCA Cycle	100001948	256928-74-2	0.59	0.2108	0.2223
succinate	Energy	TCA Cycle	252	110-15-6	1.01	0.81	0.4007
fumarate	Energy	TCA Cycle	330	100-17-8	1.01	0.6775	0.3669
malate	Energy	TCA Cycle	409	6915-15-7	1.02	0.583	0.3468
itaconate	Energy	TCA Cycle	100000455	97-65-4	0.94	0.8582	0.4088
tricarballylate	Energy	TCA Cycle	2053	99-14-9	0.06	0.0109	0.0797
2-methylcitrate/homocitrate	Energy	TCA Cycle	100008929		0.96	0.9549	0.4326
acetylphosphate	Energy	Oxidative Phosphorylation	1211	94249-01-1	0.64	0.0029	0.0692
phosphate	Energy	Oxidative Phosphorylation	461	7664-38-2	0.99	0.795	0.396
pelargonate (9:0)	Lipid	Medium Chain Fatty Acid	437	112-05-0	0.78	0.6207	0.3586
laurate (12:0)	Lipid	Medium Chain Fatty Acid	181	143-07-7	1.39	0.0716	0.1736
5-dodecenoate (12:1n7)	Lipid	Medium Chain Fatty Acid	100001232	2430-94-6	1.31	0.2548	0.2451
myristate (14:0)	Lipid	Long Chain Fatty Acid	519	544-63-8	2.03	0.0074	0.0782
myristoleate (14:1n5)	Lipid	Long Chain Fatty Acid	100001198	544-64-9	2.25	0.0037	0.0699
pentadecanoate (15:0)	Lipid	Long Chain Fatty Acid	980	1002-84-2;10002-84-2	1.28	0.053	0.1529
palmitate (16:0)	Lipid	Long Chain Fatty Acid	424	57-10-3	1.34	0.0225	0.1083
palmitoleate (16:1n7)	Lipid	Long Chain Fatty Acid	452	373-49-9	2.13	0.0088	0.0782
margarate (17:0)	Lipid	Long Chain Fatty Acid	891	506-12-7	1.3	0.3069	0.2593
10-heptadecenoate (17:1n7)	Lipid	Long Chain Fatty Acid	100001278	29743-97-3	2.11	0.0108	0.0797
stearate (18:0)	Lipid	Long Chain Fatty Acid	439	57-11-4	1.14	0.3739	0.2781
nonadecanoate (19:0)	Lipid	Long Chain Fatty Acid	892	646-30-0	1.05	0.8291	0.4027
10-nonadecenoate (19:1n9)	Lipid	Long Chain Fatty Acid	100001277	73033-09-7	1.8	0.0862	0.1799
arachidate (20:0)	Lipid	Long Chain Fatty Acid	893	506-30-9	1.23	0.3627	0.274
eicosenoate (20:1)	Lipid	Long Chain Fatty Acid	100001335		2.08	0.0306	0.1186
behenate (22:0)*	Lipid	Long Chain Fatty Acid	314	112-85-6	1.06	0.8677	0.4121
erucate (22:1n9)	Lipid	Long Chain Fatty Acid	1087	112-86-7	1.11	0.7851	0.396
nervonate (24:1n9)*	Lipid	Long Chain Fatty Acid	100001231	506-37-6	0.33	0.6303	0.36
oleate/vaccenate (18:1)	Lipid	Long Chain Fatty Acid	100008930		1.52	0.0084	0.0782
stearidonate (18:4n3)	Lipid	Polyunsaturated Fatty Acid (n3 and n6)	100001229	111174-40-4	0.88	0.6351	0.3604
eicosapentaenoate (EPA; 20:5n3)	Lipid	Polyunsaturated Fatty Acid (n3 and n6)	2050	10-2005-9;10417-94-4	1.15	0.3557	0.2713
docosapentaenoate (n3 DPA; 22:5n3)	Lipid	Polyunsaturated Fatty Acid (n3 and n6)	100001181	2234-74-4	0.86	0.6199	0.3586
docosahexaenoate (DHA; 22:6n3)	Lipid	Polyunsaturated Fatty Acid (n3 and n6)	100000665	6217-54-5	1.15	0.351	0.2713
docosatrienoate (22:3n3)	Lipid	Polyunsaturated Fatty Acid (n3 and n6)	100001195	59708-86-0	0.88	0.5459	0.3389
linoleate (18:2n6)	Lipid	Polyunsaturated Fatty Acid (n3 and n6)	180	60-33-3	1.09	0.4827	0.3171
linolenate [alpha or gamma; (18:3n3 or 6)]	Lipid	Polyunsaturated Fatty Acid (n3 and n6)	100001337		1.08	0.4486	0.3043
dihomo-linolenate (20:3n3 or n6)	Lipid	Polyunsaturated Fatty Acid (n3 and n6)	100001739	17046-59-2	0.85	0.3526	0.2713
arachidonate (20:4n6)	Lipid	Polyunsaturated Fatty Acid (n3 and n6)	229	506-32-1	0.9	0.5086	0.3244
adrenate (22:4n6)	Lipid	Polyunsaturated Fatty Acid (n3 and n6)	100001193	2091-25-0	0.68	0.2579	0.2465
docosapentaenoate (n6 DPA; 22:5n6)	Lipid	Polyunsaturated Fatty Acid (n3 and n6)	100001580	25182-74-5	0.66	0.1644	0.2006
docosadienoate (22:2n6)	Lipid	Polyunsaturated Fatty Acid (n3 and n6)	100001182	7370-49-2	1.01	0.9126	0.421
dihomo-linoleate (20:2n6)	Lipid	Polyunsaturated Fatty Acid (n3 and n6)	1231	2091-39-6	1.35	0.4502	0.3043
mead acid (20:3n9)	Lipid	Polyunsaturated Fatty Acid (n3 and n6)	100001472	20590-32-3	1.28	0.1552	0.1988
docosatrienoate (22:3n6)*	Lipid	Polyunsaturated Fatty Acid (n3 and n6)	100015762		1.37	0.434	0.2964
13-methylmyristate	Lipid	Fatty Acid, Branched	100002344	2485-71-4	1.13	0.4148	0.2921
15-methylpalmitate	Lipid	Fatty Acid, Branched	100002945		1.42	0.1235	0.1944
17-methylstearate	Lipid	Fatty Acid, Branched	100002356	2724-59-6	1.24	0.6964	0.372
3-methylglutarate/2-methylglutarate	Lipid	Fatty Acid, Dicarboxylate	100010834		0.6	0.2126	0.2225
2-hydroxyglutarate	Lipid	Fatty Acid, Dicarboxylate	100002070	40951-21-1	0.83	0.3503	0.2713
2-hydroxyadipate	Lipid	Fatty Acid, Dicarboxylate	100001153	18294-85-4	0.78	0.6756	0.3669
maleate	Lipid	Fatty Acid, Dicarboxylate	100000707	110-16-7	1.01	0.7161	0.3778
pimelate (heptanedioate)	Lipid	Fatty Acid, Dicarboxylate	100000101	111-16-0	0.48	0.041	0.1331
azelate (nonanedioate)	Lipid	Fatty Acid, Dicarboxylate	2029	123-99-9	0.58	0.2537	0.2448
sebacate (decanedioate)	Lipid	Fatty Acid, Dicarboxylate	100001211	111-20-6	1.05	0.8013	0.3983
dodecanedioate	Lipid	Fatty Acid, Dicarboxylate	100001102	693-23-2	0.96	0.9786	0.4397
tetradecanedioate	Lipid	Fatty Acid, Dicarboxylate	100001613	821-38-5	1.31	0.0987	0.1857
hexadecanedioate	Lipid	Fatty Acid, Dicarboxylate	100001614	505-54-4	1.5	0.1199	0.1944
2-aminoheptanoate	Lipid	Fatty Acid, Amino	100004542	1115-90-8	1.15	0.4251	0.293
2-aminooctanoate	Lipid	Fatty Acid, Amino	100004227	644-90-6	0.95	0.9047	0.42
1-dihomo-linoleoylglycerol (20:2)	Lipid	Fatty Acid, Keto	100001483		1.92	0.5164	0.3253
malonylcarnitine	Lipid	Fatty Acid Synthesis	100001526	853728-01-5	1.08	0.3619	0.274
2-methylmalonylcarnitine (C4-DC)	Lipid	Fatty Acid Synthesis	100001596	149181-64-6	1.6	0.054	0.153
butyrylcarnitine (C4)	Lipid	Fatty Acid Metabolism (also BCAA Metabolism)	100001054	25576-40-3	0.49	0.0376	0.1254
butyrylglycine	Lipid	Fatty Acid Metabolism (also BCAA Metabolism)	100001151	20208-73-5	1.51	0.0172	0.0982
propionyl CoA	Lipid	Fatty Acid Metabolism (also BCAA Metabolism)	100000355	108321-21-7	0.35	0.3238	0.2623
propionylcarnitine (C3)	Lipid	Fatty Acid Metabolism (also BCAA Metabolism)	100001162	17298-37-2	0.22	0.0119	0.0817
methylmalonate (MMA)	Lipid	Fatty Acid Metabolism (also BCAA Metabolism)	418	516-05-2	0.85	0.2965	0.2584
valerylglycine	Lipid	Fatty Acid Metabolism(Acyl Glycine)	100001451	24003-66-5	1.12	0.4983	0.3204
hexanoylglycine	Lipid	Fatty Acid Metabolism(Acyl Glycine)	100001527	24003-67-6	1.76	0.0048	0.0782
N-octanoylglycine	Lipid	Fatty Acid Metabolism(Acyl Glycine)	100003940	14246-53-8	2.32	0.0018	0.0585
N-palmitoylglycine	Lipid	Fatty Acid Metabolism(Acyl Glycine)	100003686	2441-41-0	1.19	0.569	0.3441
acetylcarnitine (C2)	Lipid	Fatty Acid Metabolism(Acyl Carnitine)	100000802	5080-50-2	0.37	0.1315	0.1947
3-hydroxybutyrylcarnitine (1)	Lipid	Fatty Acid Metabolism(Acyl Carnitine)	100003926		0.94	0.9338	0.4271
3-hydroxybutyrylcarnitine (2)	Lipid	Fatty Acid Metabolism(Acyl Carnitine)	100009271		0.95	0.9558	0.4326
hexanoylcarnitine (C6)	Lipid	Fatty Acid Metabolism(Acyl Carnitine)	100000781	6920-35-0	0.75	0.14	0.1947
myristoylcarnitine (C14)	Lipid	Fatty Acid Metabolism(Acyl Carnitine)	100001270	18822-89-4	0.57	0.104	0.187
palmitoylcarnitine (C16)	Lipid	Fatty Acid Metabolism(Acyl Carnitine)	100000776	6865-14-1	0.56	0.1604	0.1988
palmitoleoylcarnitine (C16:1)*	Lipid	Fatty Acid Metabolism(Acyl Carnitine)	100009406		1.1	0.4761	0.3134
stearoylcarnitine (C18)	Lipid	Fatty Acid Metabolism(Acyl Carnitine)	100001391	18822-91-8	0.66	0.3122	0.2598
linoleoylcarnitine (C18:2)*	Lipid	Fatty Acid Metabolism(Acyl Carnitine)	100003151	36816-10-1	0.58	0.0107	0.0797
oleoylcarnitine (C18:1)	Lipid	Fatty Acid Metabolism(Acyl Carnitine)	100001501	38677-66-6	0.89	0.79	0.396
myristoleoylcarnitine (C14:1)*	Lipid	Fatty Acid Metabolism(Acyl Carnitine)	100006051	889848-55-9	0.9	0.6542	0.3659
suberoylcarnitine (C8-DC)	Lipid	Fatty Acid Metabolism(Acyl Carnitine)	100006627		1.06	0.9312	0.4265
adipoylcarnitine (C6-DC)	Lipid	Fatty Acid Metabolism(Acyl Carnitine)	100006614		0.46	0.0731	0.1736
pimeloylcarnitine/3-methyladipoylcarnitine (C7-DC)	Lipid	Fatty Acid Metabolism(Acyl Carnitine)	100009407		0.4	0.0084	0.0782
arachidoylcarnitine (C20)*	Lipid	Fatty Acid Metabolism(Acyl Carnitine)	100015833		1.12	0.5964	0.3514
arachidonoylcarnitine (C20:4)	Lipid	Fatty Acid Metabolism(Acyl Carnitine)	100015837		0.76	0.0885	0.181
behenoylcarnitine (C22)*	Lipid	Fatty Acid Metabolism(Acyl Carnitine)	100015832		1.34	0.1804	0.2068
dihomo-linolenoylcarnitine (20:3n3 or 6)*	Lipid	Fatty Acid Metabolism(Acyl Carnitine)	100015840		0.77	0.3403	0.2713
eicosenoylcarnitine (C20:1)*	Lipid	Fatty Acid Metabolism(Acyl Carnitine)	100015838		1.13	0.5178	0.3255
docosahexaenoylcarnitine (C22:6)*	Lipid	Fatty Acid Metabolism(Acyl Carnitine)	100015845		0.71	0.116	0.1926
lignoceroylcarnitine (C24)*	Lipid	Fatty Acid Metabolism(Acyl Carnitine)	100015834		0.62	0.01	0.0797
nervonoylcarnitine (C24:1)*	Lipid	Fatty Acid Metabolism(Acyl Carnitine)	100015846		1.05	0.6459	0.3658
deoxycarnitine	Lipid	Carnitine Metabolism	100001662	6249-56-5	0.61	0.0184	0.0982
carnitine	Lipid	Carnitine Metabolism	100000007	461-05-2	1.1	0.2795	0.2543
3-hydroxybutyrate (BHBA)	Lipid	Ketone Bodies	254	625-72-9	0.83	0.6012	0.3521
2-hydroxydecanoate	Lipid	Fatty Acid, Monohydroxy	100004089	5393-81-7	0.83	0.3122	0.2598
2-hydroxypalmitate	Lipid	Fatty Acid, Monohydroxy	100001579	764-67-0	0.81	0.2613	0.2482
2-hydroxystearate	Lipid	Fatty Acid, Monohydroxy	1239	629-22-1	0.88	0.2958	0.2584
3-hydroxyhexanoate	Lipid	Fatty Acid, Monohydroxy	100006367	10191-24-9	1.44	0.0993	0.1857
3-hydroxyoctanoate	Lipid	Fatty Acid, Monohydroxy	100000773	88930-08-9	1.33	0.1398	0.1947
3-hydroxylaurate	Lipid	Fatty Acid, Monohydroxy	100001112	53941-38-1	0.91	0.4916	0.3188
3-hydroxypalmitate	Lipid	Fatty Acid, Monohydroxy	100000983	928-17-6	0.65	0.0503	0.1464
8-hydroxyoctanoate	Lipid	Fatty Acid, Monohydroxy	100000956	764-89-6	0.81	0.5226	0.3272
16-hydroxypalmitate	Lipid	Fatty Acid, Monohydroxy	100002953	506-13-8	0.84	0.6245	0.3597
13-HODE + 9-HODE	Lipid	Fatty Acid, Monohydroxy	100002196		0.49	0.026	0.111
14-HDoHE/17-HDoHE	Lipid	Fatty Acid, Monohydroxy	100009278		0.68	0.2842	0.2543
12,13-DiHOME	Lipid	Fatty Acid, Dihydroxy	62	263399-35-5	0.86	0.9105	0.421
19,20-DiHDPA	Lipid	Fatty Acid, Dihydroxy	100002844		0.83	0.7416	0.3849
14,15-DiHETrE	Lipid	Fatty Acid, Dihydroxy	100002752	77667-09-5	0.82	0.1333	0.1947
prostaglandin F2alpha	Lipid	Eicosanoid	100000574	551-11-1	0.3	0.0015	0.0585
6-keto prostaglandin F1alpha	Lipid	Eicosanoid	100000571	58961-34-8;58962-34-8	0.21	0.0963	0.1837
12-HETE	Lipid	Eicosanoid	100002167	71030-37-0;73837-14-6	0.64	0.1899	0.2108
15-HETE	Lipid	Eicosanoid	100000565	54845-95-3	0.29	0.0307	0.1186
12-HHTrE	Lipid	Eicosanoid	1261	54397-84-1	0.18	0.0325	0.1209
oleoyl ethanolamide	Lipid	Endocannabinoid	1137	11-58-0;111-58-0	0.79	0.4879	0.3171
palmitoyl ethanolamide	Lipid	Endocannabinoid	1489	544-31-0	0.78	0.835	0.4027
stearoyl ethanolamide	Lipid	Endocannabinoid	100002254	111-57-9	0.67	0.1551	0.1988
N-arachidonoyltaurine	Lipid	Endocannabinoid	100005817	119959-65-8	0.58	0.1095	0.1905
N-oleoyltaurine	Lipid	Endocannabinoid	100003119	52514-04-2	1.18	0.433	0.2964
N-stearoyltaurine	Lipid	Endocannabinoid	100003240	63155-80-6	0.68	0.2155	0.2225
N-palmitoyltaurine	Lipid	Endocannabinoid	100003239	83982-06-3	0.95	0.7924	0.396
linoleoyl ethanolamide	Lipid	Endocannabinoid	100006726	68171-52-8	0.4	0.0002	0.034
myo-inositol	Lipid	Inositol Metabolism	363	87-89-8	0.55	0.3429	0.2713
inositol 1-phosphate (I1P)	Lipid	Inositol Metabolism	370	573-35-3;106032-59-1	0.76	0.2895	0.2568
choline	Lipid	Phospholipid Metabolism	1256	67-48-1	0.81	0.246	0.2404
choline phosphate	Lipid	Phospholipid Metabolism	267	72556-74-2	0.97	0.965	0.4355
cytidine 5'-diphosphocholine	Lipid	Phospholipid Metabolism	1220	33818-15-4	1.21	0.1402	0.1947
glycerophosphorylcholine (GPC)	Lipid	Phospholipid Metabolism	100000269	28319-77-9	1.2	0.0613	0.1653
phosphoethanolamine	Lipid	Phospholipid Metabolism	1026	1071-23-4	0.5	0.0461	0.1396
cytidine-5'-diphosphoethanolamine	Lipid	Phospholipid Metabolism	100001407	72842-05-8	0.79	0.363	0.274
glycerophosphoethanolamine	Lipid	Phospholipid Metabolism	100001620	33049-08-0	1.18	0.346	0.2713
glycerophosphoserine*	Lipid	Phospholipid Metabolism	100015666		1.05	0.4969	0.3203
trimethylamine N-oxide	Lipid	Phospholipid Metabolism	100003397	1184-78-7	1.67	0.1071	0.19
glycerophosphoinositol*	Lipid	Phospholipid Metabolism	100001621	16824-65-0	0.55	0.134	0.1947
1,2-dipalmitoyl-GPC (16:0/16:0)	Lipid	Phospholipid Metabolism	100000657	63-89-8	0.69	0.0077	0.0782
1,2-dipalmitoyl-GPE (16:0/16:0)*	Lipid	Phospholipid Metabolism	100009204		0.62	0.0184	0.0982
1-palmitoyl-2-oleoyl-GPC (16:0/18:1)	Lipid	Phospholipid Metabolism	1539	26853-31-6;26853-31-6	1.17	0.0352	0.1242
1-palmitoyl-2-linoleoyl-GPC (16:0/18:2)	Lipid	Phospholipid Metabolism	1537	40811-94-7	0.93	0.2982	0.2584
1-stearoyl-2-arachidonoyl-GPC (18:0/20:4)	Lipid	Phospholipid Metabolism	100001869	35418-59-8	1.02	0.6795	0.3673
1-stearoyl-2-oleoyl-GPC (18:0/18:1)	Lipid	Phospholipid Metabolism	100008904	56421-10-4	1.27	0.0084	0.0782
1-stearoyl-2-oleoyl-GPI (18:0/18:1)*	Lipid	Phospholipid Metabolism	100009181		0.6	0.3473	0.2713
1,2-dioleoyl-GPC (18:1/18:1)	Lipid	Phospholipid Metabolism	100008905	4235-95-4	1.16	0.3068	0.2593
1-stearoyl-2-linoleoyl-GPA (18:0/18:2)*	Lipid	Phospholipid Metabolism	100009091		0.68	0.5593	0.3419
1-palmitoyl-2-arachidonoyl-GPC (16:0/20:4n6)	Lipid	Phospholipid Metabolism	100008914	35418-58-7	0.96	0.5697	0.3441
1-stearoyl-2-linoleoyl-GPC (18:0/18:2)*	Lipid	Phospholipid Metabolism	100008980		1.02	0.5753	0.3462
1-linoleoyl-2-linolenoyl-GPC (18:2/18:3)*	Lipid	Phospholipid Metabolism	100009343		0.91	0.7192	0.3782
1-palmitoyl-2-palmitoleoyl-GPC (16:0/16:1)*	Lipid	Phospholipid Metabolism	100008984		1.39	0.0055	0.0782
1-stearoyl-2-arachidonoyl-GPI (18:0/20:4)	Lipid	Phospholipid Metabolism	100000616	383907-33-3	0.84	0.0038	0.0699
1-oleoyl-2-linoleoyl-GPC (18:1/18:2)*	Lipid	Phospholipid Metabolism	100008981		1.06	0.6567	0.3659
1-palmitoyl-2-linoleoyl-GPI (16:0/18:2)	Lipid	Phospholipid Metabolism	1528		0.41	0.0055	0.0782
1-oleoyl-2-linoleoyl-GPI (18:1/18:2)*	Lipid	Phospholipid Metabolism	100008979		0.6	0.0252	0.1102
1-palmitoyl-2-arachidonoyl-GPI (16:0/20:4)*	Lipid	Phospholipid Metabolism	100008993		0.67	0.0738	0.1736
1-stearoyl-2-linoleoyl-GPI (18:0/18:2)	Lipid	Phospholipid Metabolism	100008994		0.64	0.0168	0.0982
1-palmitoyl-2-oleoyl-GPG (16:0/18:1)	Lipid	Phospholipid Metabolism	100000641		1.06	0.4242	0.293
1-palmitoyl-2-oleoyl-GPE (16:0/18:1)	Lipid	Phospholipid Metabolism	1526	26662-94-2	0.81	0.5812	0.3468
1-palmitoyl-2-stearoyl-GPE (16:0/18:0)*	Lipid	Phospholipid Metabolism	100009205		0.43	0.0176	0.0982
1-stearoyl-2-arachidonoyl-GPE (18:0/20:4)	Lipid	Phospholipid Metabolism	100008977		0.9	0.1019	0.187
1-stearoyl-2-oleoyl-GPE (18:0/18:1)	Lipid	Phospholipid Metabolism	100001856		0.59	0.1517	0.1988
1-palmitoyl-2-arachidonoyl-GPE (16:0/20:4)*	Lipid	Phospholipid Metabolism	100008990		0.93	0.3812	0.2795
1-palmitoyl-2-linoleoyl-GPE (16:0/18:2)	Lipid	Phospholipid Metabolism	100001870		0.66	0.1527	0.1988
1-palmitoyl-2-linoleoyl-GPG (16:0/18:2)	Lipid	Phospholipid Metabolism	1543	322647-44-9	1.59	0.1184	0.1934
1-stearoyl-2-linoleoyl-GPE (18:0/18:2)*	Lipid	Phospholipid Metabolism	100008976		0.69	0.0071	0.0782
1-palmitoyl-2-stearoyl-GPC (16:0/18:0)	Lipid	Phospholipid Metabolism	100008921	59403-51-9	0.64	0.0003	0.034
1,2-dioleoyl-GPE (18:1/18:1)	Lipid	Phospholipid Metabolism	100008906	4004-05-01	0.95	0.8731	0.4134
1-palmitoyl-2-oleoyl-GPI (16:0/18:1)*	Lipid	Phospholipid Metabolism	100009066		0.54	0.0716	0.1736
1-oleoyl-2-linoleoyl-GPG (18:1/18:2)*	Lipid	Phospholipid Metabolism	100009113		1.48	0.4039	0.2873
1-palmitoleoyl-2-linoleoyl-GPC (16:1/18:2)*	Lipid	Phospholipid Metabolism	100009075		1.02	0.8864	0.4168
1-palmitoleoyl-2-linolenoyl-GPC (16:1/18:3)*	Lipid	Phospholipid Metabolism	100009345		1.25	0.2222	0.2256
1,2-dilinoleoyl-GPC (18:2/18:2)	Lipid	Phospholipid Metabolism	100008903	998-06-1	1.12	0.3924	0.282
1,2-dilinoleoyl-GPE (18:2/18:2)*	Lipid	Phospholipid Metabolism	100009217		0.89	0.6342	0.3604
1-oleoyl-2-linoleoyl-GPE (18:1/18:2)*	Lipid	Phospholipid Metabolism	100009078		0.79	0.2698	0.2509
1-linoleoyl-2-arachidonoyl-GPC (18:2/20:4n6)*	Lipid	Phospholipid Metabolism	100009131		1.23	0.1399	0.1947
1-linoleoyl-2-arachidonoyl-GPE (18:2/20:4)*	Lipid	Phospholipid Metabolism	100009222		1.05	0.662	0.366
1-oleoyl-2-arachidonoyl-GPE (18:1/20:4)*	Lipid	Phospholipid Metabolism	100009219		0.94	0.6561	0.3659
1-oleoyl-2-arachidonoyl-GPI (18:1/20:4) *	Lipid	Phospholipid Metabolism	100010951		0.78	0.2093	0.2223
arachidonoylcholine	Lipid	Phospholipid Metabolism	100009332		0.96	0.9124	0.421
dihomo-linolenoyl-choline	Lipid	Phospholipid Metabolism	100009335		0.88	0.6846	0.3688
1-palmitoyl-2-gamma-linolenoyl-GPC (16:0/18:3n6)*	Lipid	Phospholipid Metabolism	100009154		1.08	0.4201	0.2927
1-stearoyl-2-linoleoyl-GPG (18:0/18:2)*	Lipid	Phospholipid Metabolism	100009110		1.23	0.1923	0.212
1-stearoyl-2-arachidonoyl-GPS (18:0/20:4)	Lipid	Phosphatidylserine (PS)	100001872		0.96	0.747	0.3856
1-stearoyl-2-oleoyl-GPS (18:0/18:1)	Lipid	Phosphatidylserine (PS)	100000639		0.6	0.0452	0.1381
1-palmitoyl-GPC (16:0)	Lipid	Lysolipid	100001263	17364-16-8	0.92	0.3839	0.2795
2-palmitoyl-GPC (16:0)*	Lipid	Lysolipid	100001562		0.88	0.4163	0.2921
1-palmitoleoyl-GPC (16:1)*	Lipid	Lysolipid	100001511		1.32	0.0959	0.1837
2-palmitoleoyl-GPC (16:1)*	Lipid	Lysolipid	100001561		1.48	0.0242	0.1083
1-stearoyl-GPC (18:0)	Lipid	Lysolipid	100001271	19420-57-6	0.95	0.5272	0.3295
1-oleoyl-GPC (18:1)	Lipid	Lysolipid	100001272	19420-56-5	1.22	0.2107	0.2223
1-linoleoyl-GPC (18:2)	Lipid	Lysolipid	100001395		1.1	0.4526	0.3044
1-linolenoyl-GPC (18:3)*	Lipid	Lysolipid	100005350		1.42	0.1377	0.1947
1-arachidonoyl-GPC (20:4n6)*	Lipid	Lysolipid	100001551		1.11	0.4552	0.3048
1-palmitoyl-GPE (16:0)	Lipid	Lysolipid	100001567	53862-35-4	0.78	0.117	0.1929
1-stearoyl-GPE (18:0)	Lipid	Lysolipid	100001461	69747-55-3	0.81	0.0793	0.1754
2-stearoyl-GPE (18:0)*	Lipid	Lysolipid	100003901		0.48	0.0063	0.0782
1-oleoyl-GPE (18:1)	Lipid	Lysolipid	100001569	89576-29-4	0.74	0.2958	0.2584
1-linoleoyl-GPE (18:2)*	Lipid	Lysolipid	100001570		0.96	0.8341	0.4027
1-arachidonoyl-GPE (20:4n6)*	Lipid	Lysolipid	100001571		0.83	0.2271	0.2291
1-palmitoyl-GPI (16:0)	Lipid	Lysolipid	100001655		0.57	0.1905	0.2108
1-stearoyl-GPI (18:0)	Lipid	Lysolipid	100000656	796963-93-4	0.82	0.169	0.203
1-oleoyl-GPI (18:1)*	Lipid	Lysolipid	100001777		0.6	0.7894	0.396
1-linoleoyl-GPI (18:2)*	Lipid	Lysolipid	100001778		0.55	0.0484	0.1423
1-arachidonoyl-GPI (20:4)*	Lipid	Lysolipid	100001654		0.96	0.6119	0.3571
1-stearoyl-GPS (18:0)*	Lipid	Lysolipid	100004327		1.03	0.8774	0.4148
1-palmitoyl-GPG (16:0)*	Lipid	Lysolipid	100005717		1.52	0.0844	0.1788
1-palmitoyl-GPS (16:0)*	Lipid	Lysolipid	100005805		1.23	0.219	0.2232
1-stearoyl-GPG (18:0)	Lipid	Lysolipid	100001462		1.8	0.0772	0.1736
1-oleoyl-GPG (18:1)*	Lipid	Lysolipid	100005716		2.74	0.0203	0.1043
1-linoleoyl-GPG (18:2)*	Lipid	Lysolipid	100009227		1.23	0.2838	0.2543
1-(1-enyl-palmitoyl)-2-oleoyl-GPE (P-16:0/18:1)*	Lipid	Plasmalogen	100009005		0.44	0.1476	0.1988
1-(1-enyl-palmitoyl)-2-linoleoyl-GPE (P-16:0/18:2)*	Lipid	Plasmalogen	100009069		0.28	0.0853	0.1792
1-(1-enyl-palmitoyl)-2-palmitoyl-GPC (P-16:0/16:0)*	Lipid	Plasmalogen	100009162		0.71	0.0537	0.153
1-(1-enyl-palmitoyl)-2-arachidonoyl-GPE (P-16:0/20:4)*	Lipid	Plasmalogen	100009002		0.59	0.1247	0.1944
1-(1-enyl-stearoyl)-2-linoleoyl-GPE (P-18:0/18:2)*	Lipid	Plasmalogen	100009225		0.43	0.0877	0.1804
1-(1-enyl-stearoyl)-2-arachidonoyl-GPE (P-18:0/20:4)*	Lipid	Plasmalogen	100008999		0.56	0.0097	0.0797
1-(1-enyl-palmitoyl)-GPE (P-16:0)*	Lipid	Lysoplasmalogen	100003000		0.66	0.3805	0.2795
1-(1-enyl-oleoyl)-GPE (P-18:1)*	Lipid	Lysoplasmalogen	100005372		0.56	0.5148	0.325
1-(1-enyl-stearoyl)-GPE (P-18:0)*	Lipid	Lysoplasmalogen	100003001		0.56	0.1466	0.1988
glycerol	Lipid	Glycerolipid Metabolism	1254	56-81-5	1.68	0.0227	0.1083
glycerol 3-phosphate	Lipid	Glycerolipid Metabolism	100000258	29849-82-9	1.06	0.9289	0.4261
glycerophosphoglycerol	Lipid	Glycerolipid Metabolism	100001619		3.54	0.0017	0.0585
1-myristoylglycerol (14:0)	Lipid	Monoacylglycerol	100001618	75685-84-6	2.81	0.1203	0.1944
2-myristoylglycerol (14:0)	Lipid	Monoacylglycerol	100001408	27214-38-6	2	0.4138	0.2921
1-palmitoylglycerol (16:0)	Lipid	Monoacylglycerol	100000827	542-44-9	2.13	0.1005	0.1869
2-palmitoylglycerol (16:0)	Lipid	Monoacylglycerol	100001048	23470-00-0	1.82	0.3145	0.2603
1-margaroylglycerol (17:0)	Lipid	Monoacylglycerol	100001429	68002-72-2	2.49	0.1317	0.1947
1-oleoylglycerol (18:1)	Lipid	Monoacylglycerol	100000924	111-03-5	3.64	0.063	0.1663
2-oleoylglycerol (18:1)	Lipid	Monoacylglycerol	100000943	3443-84-3	2.6	0.1675	0.202
1-linoleoylglycerol (18:2)	Lipid	Monoacylglycerol	100001040	2277-28-3	2.05	0.5546	0.3411
2-linoleoylglycerol (18:2)	Lipid	Monoacylglycerol	100000987	3443-82-1	1.36	0.8492	0.4058
1-linolenoylglycerol (18:3)	Lipid	Monoacylglycerol	100001435	124151-74-2	2.1	0.4236	0.293
1-arachidonylglycerol (20:4)	Lipid	Monoacylglycerol	100001433	35474-99-8	1.78	0.724	0.3794
2-arachidonoylglycerol (20:4)	Lipid	Monoacylglycerol	100000584	53847-30-6	1.17	0.9138	0.421
1-docosahexaenoylglycerol (22:6)	Lipid	Monoacylglycerol	100001481		1.56	0.6626	0.366
1-dihomo-linolenylglycerol (20:3)	Lipid	Monoacylglycerol	100006121		2.48	0.4402	0.2993
2-docosahexaenoylglycerol (22:6)*	Lipid	Monoacylglycerol	100006352		1.05	0.975	0.4388
1-palmitoleoylglycerol (16:1)*	Lipid	Monoacylglycerol	100008952		4.51	0.0262	0.111
2-palmitoleoylglycerol (16:1)*	Lipid	Monoacylglycerol	100008953		3.05	0.0811	0.1754
diacylglycerol (12:0/18:1, 14:0/16:1, 16:0/14:1) [2]*	Lipid	Diacylglycerol	100010959		1.79	0.0358	0.1242
diacylglycerol (14:0/18:1, 16:0/16:1) [1]*	Lipid	Diacylglycerol	100010934		2.31	0.0201	0.1043
diacylglycerol (14:0/18:1, 16:0/16:1) [2]*	Lipid	Diacylglycerol	100010935		1.82	0.0184	0.0982
diacylglycerol (16:1/18:2 [2], 16:0/18:3 [1])*	Lipid	Diacylglycerol	100010940		1.2	0.3437	0.2713
oleoyl-linoleoyl-glycerol (18:1/18:2) [1]	Lipid	Diacylglycerol	100002989	106292-55-1	1.19	0.3119	0.2598
oleoyl-linoleoyl-glycerol (18:1/18:2) [2]	Lipid	Diacylglycerol	100002990	104346-53-4	1.03	0.5575	0.3417
oleoyl-linolenoyl-glycerol (18:1/18:3) [2]*	Lipid	Diacylglycerol	100010944		1.44	0.8161	0.4019
oleoyl-arachidonoyl-glycerol (18:1/20:4) [2]*	Lipid	Diacylglycerol	100010937		0.94	0.5668	0.3438
linoleoyl-arachidonoyl-glycerol (18:2/20:4) [1]*	Lipid	Diacylglycerol	100010922		0.84	0.6562	0.3659
linoleoyl-arachidonoyl-glycerol (18:2/20:4) [2]*	Lipid	Diacylglycerol	100010923		0.5	0.0206	0.1043
linoleoyl-linoleoyl-glycerol (18:2/18:2) [1]*	Lipid	Diacylglycerol	100010941		0.59	0.329	0.2651
linoleoyl-linoleoyl-glycerol (18:2/18:2) [2]*	Lipid	Diacylglycerol	100010942		0.64	0.2489	0.2416
linoleoyl-linolenoyl-glycerol (18:2/18:3) [1]*	Lipid	Diacylglycerol	100010926		0.7	0.7483	0.3857
linoleoyl-linolenoyl-glycerol (18:2/18:3) [2]*	Lipid	Diacylglycerol	100010927		0.53	0.095	0.1837
linoleoyl-docosahexaenoyl-glycerol (18:2/22:6) [1]*	Lipid	Diacylglycerol	100010928		0.65	0.1422	0.1959
linoleoyl-docosahexaenoyl-glycerol (18:2/22:6) [2]*	Lipid	Diacylglycerol	100010929		0.51	0.0441	0.1381
palmitoyl-arachidonoyl-glycerol (16:0/20:4) [2]*	Lipid	Diacylglycerol	100010925		0.82	0.1794	0.2068
palmitoleoyl-linoleoyl-glycerol (16:1/18:2) [1]*	Lipid	Diacylglycerol	100010930		1.52	0.1726	0.2044
palmitoyl-docosahexaenoyl-glycerol (16:0/22:6) [1]*	Lipid	Diacylglycerol	100015618		0.58	0.1378	0.1947
palmitoyl-docosahexaenoyl-glycerol (16:0/22:6) [2]*	Lipid	Diacylglycerol	100015619		0.91	0.8688	0.4121
stearoyl-docosahexaenoyl-glycerol (18:0/22:6) [2]*	Lipid	Diacylglycerol	100015617		0.78	0.3488	0.2713
palmitoyl-oleoyl-glycerol (16:0/18:1) [1]*	Lipid	Diacylglycerol	100010916		1.86	0.0302	0.1186
palmitoyl-oleoyl-glycerol (16:0/18:1) [2]*	Lipid	Diacylglycerol	100010917		1.44	0.0428	0.1376
palmitoleoyl-oleoyl-glycerol (16:1/18:1) [2]*	Lipid	Diacylglycerol	100009054		2.17	0.0024	0.0673
palmitoyl-palmitoyl-glycerol (16:0/16:0) [1]*	Lipid	Diacylglycerol	100010947		2.15	0.0064	0.0782
palmitoyl-palmitoyl-glycerol (16:0/16:0) [2]*	Lipid	Diacylglycerol	100010948		1.09	0.4006	0.2863
palmitoyl-linoleoyl-glycerol (16:0/18:2) [1]*	Lipid	Diacylglycerol	100009052		1.07	0.882	0.4163
palmitoyl-linoleoyl-glycerol (16:0/18:2) [2]*	Lipid	Diacylglycerol	100009055		0.93	0.8972	0.419
palmitoyl-linolenoyl-glycerol (16:0/18:3) [2]*	Lipid	Diacylglycerol	100010939		0.88	0.7866	0.396
stearoyl-arachidonoyl-glycerol (18:0/20:4) [1]*	Lipid	Diacylglycerol	100010949		1.58	0.0942	0.1837
stearoyl-arachidonoyl-glycerol (18:0/20:4) [2]*	Lipid	Diacylglycerol	100010950		0.69	0.0812	0.1754
stearoyl-linoleoyl-glycerol (18:0/18:2) [2]*	Lipid	Diacylglycerol	100010921		1.01	0.6324	0.3602
oleoyl-oleoyl-glycerol (18:1/18:1) [1]*	Lipid	Diacylglycerol	100010918		2.1	0.0132	0.0852
oleoyl-oleoyl-glycerol (18:1/18:1) [2]*	Lipid	Diacylglycerol	100010919		1.59	0.0224	0.1083
sphinganine	Lipid	Sphingolipid Metabolism	313	3102-56-5	0.8	0.2399	0.2374
N-arachidoyl-sphingosine (d18:1/20:0)*	Lipid	Sphingolipid Metabolism	100001858	104404-17-3	0.84	0.068	0.1734
N-palmitoyl-sphinganine (d18:0/16:0)	Lipid	Sphingolipid Metabolism	100009028	5966-29-0	0.61	0.0868	0.1799
N-palmitoyl-sphingadienine (d18:2/16:0)*	Lipid	Sphingolipid Metabolism	100015609		0.51	0.001	0.0585
N-behenoyl-sphingadienine (d18:2/22:0)*	Lipid	Sphingolipid Metabolism	100015624		0.72	0.0067	0.0782
palmitoyl dihydrosphingomyelin (d18:0/16:0)*	Lipid	Sphingolipid Metabolism	100008954		0.46	0.0336	0.122
behenoyl dihydrosphingomyelin (d18:0/22:0)*	Lipid	Sphingolipid Metabolism	100009026		0.5	0.0846	0.1788
palmitoyl sphingomyelin (d18:1/16:0)	Lipid	Sphingolipid Metabolism	100002107	6254-89-3	0.72	0.0368	0.1249
stearoyl sphingomyelin (d18:1/18:0)	Lipid	Sphingolipid Metabolism	1538	85187-10-6;85187-10-6	0.77	0.3549	0.2713
behenoyl sphingomyelin (d18:1/22:0)*	Lipid	Sphingolipid Metabolism	100006294		0.91	0.4717	0.3111
tricosanoyl sphingomyelin (d18:1/23:0)*	Lipid	Sphingolipid Metabolism	100008955		0.97	0.9028	0.42
lignoceroyl sphingomyelin (d18:1/24:0)	Lipid	Sphingolipid Metabolism	100006298	60037-60-7	0.89	0.4171	0.2921
sphingomyelin (d18:1/14:0, d16:1/16:0)*	Lipid	Sphingolipid Metabolism	100004328		0.91	0.2836	0.2543
sphingomyelin (d18:1/15:0, d16:1/17:0)*	Lipid	Sphingolipid Metabolism	100006314	121999-58-4	0.99	0.838	0.4029
sphingomyelin (d18:2/16:0, d18:1/16:1)*	Lipid	Sphingolipid Metabolism	100004329		0.67	0.0089	0.0782
sphingomyelin (d18:1/17:0, d17:1/18:0, d19:1/16:0)	Lipid	Sphingolipid Metabolism	100008920	121999-64-2	0.78	0.0799	0.1754
sphingomyelin (d18:1/18:1, d18:2/18:0)	Lipid	Sphingolipid Metabolism	100002106	108392-10-5	0.74	0.0752	0.1736
sphingomyelin (d18:1/20:0, d16:1/22:0)*	Lipid	Sphingolipid Metabolism	100006290		0.78	0.0776	0.1736
sphingomyelin (d18:1/20:1, d18:2/20:0)*	Lipid	Sphingolipid Metabolism	100006292	222403-67-0	0.81	0.3759	0.279
sphingomyelin (d18:1/21:0, d17:1/22:0, d16:1/23:0)*	Lipid	Sphingolipid Metabolism	100009025		0.87	0.6503	0.3659
sphingomyelin (d18:1/22:1, d18:2/22:0, d16:1/24:1)*	Lipid	Sphingolipid Metabolism	100006295		0.78	0.0076	0.0782
sphingomyelin (d18:2/23:0, d18:1/23:1, d17:1/24:1)*	Lipid	Sphingolipid Metabolism	100008956		0.7	0.0969	0.1837
sphingomyelin (d18:1/24:1, d18:2/24:0)*	Lipid	Sphingolipid Metabolism	100005986	94359-13-4	0.7	0.0325	0.1209
sphingomyelin (d18:2/24:1, d18:1/24:2)*	Lipid	Sphingolipid Metabolism	100008957		0.51	0.0019	0.0585
sphingosine	Lipid	Sphingolipid Metabolism	297	123-78-4	0.87	0.2426	0.2387
N-palmitoyl-sphingosine (d18:1/16:0)	Lipid	Sphingolipid Metabolism	1518	24696-26-2	0.6	0.0806	0.1754
N-stearoyl-sphingosine (d18:1/18:0)*	Lipid	Sphingolipid Metabolism	1547	104404-17-3	0.9	0.821	0.4027
phytosphingosine	Lipid	Sphingolipid Metabolism	469	554-62-1	0.96	0.8691	0.4121
glycosyl-N-palmitoyl-sphingosine (d18:1/16:0)	Lipid	Sphingolipid Metabolism	100009272		0.63	0.3471	0.2713
glycosyl-N-stearoyl-sphingosine (d18:1/18:0)	Lipid	Sphingolipid Metabolism	100001882		0.93	0.5996	0.3519
glycosyl-N-arachidoyl-sphingosine (d18:1/20:0)*	Lipid	Sphingolipid Metabolism	100015714		0.91	0.7692	0.3921
glycosyl-N-nervonoyl-sphingosine (d18:1/24:1)*	Lipid	Sphingolipid Metabolism	100001878		0.58	0.3073	0.2593
lactosyl-N-palmitoyl-sphingosine (d18:1/16:0)	Lipid	Sphingolipid Metabolism	100009030	4201-62-1	0.59	0.2116	0.2223
lactosyl-N-nervonoyl-sphingosine (d18:1/24:1)*	Lipid	Sphingolipid Metabolism	100015620		0.74	0.3928	0.282
sphingomyelin (d18:2/23:1)*	Lipid	Sphingolipid Metabolism	100015791		0.7	0.0292	0.1186
sphingomyelin (d18:2/21:0, d16:2/23:0)*	Lipid	Sphingolipid Metabolism	100015790		0.87	0.4872	0.3171
sphingomyelin (d18:2/24:2)*	Lipid	Sphingolipid Metabolism	100015789		0.48	0.0311	0.1186
sphingomyelin (d18:1/25:0, d19:0/24:1, d20:1/23:0, d19:1/24:0)*	Lipid	Sphingolipid Metabolism	100015792		1.02	0.5508	0.3394
sphingomyelin (d18:1/22:2, d18:2/22:1, d16:1/24:2)*	Lipid	Sphingolipid Metabolism	100006296		0.56	0.0016	0.0585
sphingomyelin (d18:0/20:0, d16:0/22:0)*	Lipid	Sphingolipid Metabolism	100015786		0.36	0.01	0.0797
sphingomyelin (d18:0/18:0, d19:0/17:0)*	Lipid	Sphingolipid Metabolism	100009027		0.45	0.1135	0.1915
sphingomyelin (d18:2/18:1)*	Lipid	Sphingolipid Metabolism	100015788		0.97	0.7941	0.396
sphingomyelin (d18:1/19:0, d19:1/18:0)*	Lipid	Sphingolipid Metabolism	100015787		0.7	0.1795	0.2068
N-palmitoyl-heptadecasphingosine (d17:1/16:0)*	Lipid	Sphingolipid Metabolism	100015731		0.82	0.1861	0.2097
N-erucoyl-sphingosine (d18:1/22:1)*	Lipid	Sphingolipid Metabolism	100015726		0.94	0.7152	0.3778
3-hydroxy-3-methylglutarate	Lipid	Mevalonate Metabolism	112	503-49-1	0.76	0.4514	0.3043
cholesterol	Lipid	Sterol	266	57-88-5	1.57	0.6161	0.3586
7-alpha-hydroxy-3-oxo-4-cholestenoate (7-Hoca)	Lipid	Sterol	100001609	115538-85-7	0.33	0.001	0.0585
4-cholesten-3-one	Lipid	Sterol	100002227	601-57-0	0.88	0.6773	0.3669
campesterol	Lipid	Sterol	100001269	474-62-4	1.06	0.6289	0.36
7-hydroxycholesterol (alpha or beta)	Lipid	Sterol	100005999		1	1	0.4467
corticosterone	Lipid	Steroid	272	50-22-6	0.5	0.5509	0.3394
cholate	Lipid	Primary Bile Acid Metabolism	136	81-25-4	1.12	0.6055	0.354
glycocholate	Lipid	Primary Bile Acid Metabolism	342	475-31-0;863-57-0	0.54	0.2148	0.2225
taurocholate	Lipid	Primary Bile Acid Metabolism	1648	145-42-6	1.14	0.6627	0.366
chenodeoxycholate	Lipid	Primary Bile Acid Metabolism	1123	474-24-9;474-25-9	0.58	0.1484	0.1988
taurochenodeoxycholate	Lipid	Primary Bile Acid Metabolism	1629	6009-98-9	0.64	0.3099	0.2598
beta-muricholate	Lipid	Primary Bile Acid Metabolism	100001066	2393-59-1	0.62	0.0951	0.1837
alpha-muricholate	Lipid	Primary Bile Acid Metabolism	100001280	2393-58-0	1	0.4108	0.2909
tauro-alpha-muricholate	Lipid	Primary Bile Acid Metabolism	100004064		0.9	0.7215	0.3788
tauro-beta-muricholate	Lipid	Primary Bile Acid Metabolism	100001250	25696-60-0	1.03	0.6964	0.372
deoxycholate	Lipid	Secondary Bile Acid Metabolism	302	83-44-3	1.85	0.0621	0.1653
taurodeoxycholate	Lipid	Secondary Bile Acid Metabolism	1668	207737-97-1	1.71	0.094	0.1837
6-beta-hydroxylithocholate	Lipid	Secondary Bile Acid Metabolism	100001625	668-49-5	1.31	0.2162	0.2225
taurolithocholate	Lipid	Secondary Bile Acid Metabolism	100001065	516-90-5	1.05	0.2878	0.2567
ursodeoxycholate	Lipid	Secondary Bile Acid Metabolism	1135	128-13-2	0.71	0.631	0.36
tauroursodeoxycholate	Lipid	Secondary Bile Acid Metabolism	100002912	14605-22-2	1.04	0.7171	0.3778
6-oxolithocholate	Lipid	Secondary Bile Acid Metabolism	100001068	2393-61-5	1.06	0.1472	0.1988
hyodeoxycholate	Lipid	Secondary Bile Acid Metabolism	100000777	83-49-8	1.24	0.1992	0.2158
taurohyodeoxycholic acid	Lipid	Secondary Bile Acid Metabolism	100003869	38411-85-7	1.03	0.1254	0.1945
taurocholenate sulfate	Lipid	Secondary Bile Acid Metabolism	100001990		1.71	0.652	0.3659
7-ketodeoxycholate	Lipid	Secondary Bile Acid Metabolism	100001063	911-40-0	0.73	0.8312	0.4027
ceramide (d18:1/14:0, d16:1/16:0)*	Lipid	Ceramides	100015735		0.91	0.3705	0.2763
ceramide (d18:2/24:1, d18:1/24:2)*	Lipid	Ceramides	100015744		0.49	0.0242	0.1083
glycosyl ceramide (d18:1/23:1, d17:1/24:1)*	Lipid	Ceramides	100015751		0.68	0.3473	0.2713
glycosyl ceramide (d18:2/24:1, d18:1/24:2)*	Lipid	Ceramides	100015745		0.36	0.1036	0.187
palmitoylcholine	Lipid	Fatty Acid Metabolism (Acyl Choline)	100009233		0.45	0.3067	0.2593
palmitoloelycholine	Lipid	Fatty Acid Metabolism (Acyl Choline)	100009334		0.5	0.1609	0.1988
oleoylcholine	Lipid	Fatty Acid Metabolism (Acyl Choline)	100009331		0.45	0.2989	0.2584
linoleoylcholine*	Lipid	Fatty Acid Metabolism (Acyl Choline)	100015760		0.23	0.0127	0.0833
AICA ribonucleotide	Nucleotide	Purine Metabolism, (Hypo)Xanthine/Inosine containing	216	3031-94-5	0.88	0.7426	0.3849
inosine	Nucleotide	Purine Metabolism, (Hypo)Xanthine/Inosine containing	361	58-63-9	1.37	0.0717	0.1736
hypoxanthine	Nucleotide	Purine Metabolism, (Hypo)Xanthine/Inosine containing	171	68-94-0	0.95	0.5902	0.3491
xanthine	Nucleotide	Purine Metabolism, (Hypo)Xanthine/Inosine containing	1004	69-89-6	0.98	0.6837	0.3688
xanthosine	Nucleotide	Purine Metabolism, (Hypo)Xanthine/Inosine containing	100000299	146-80-5	0.95	0.667	0.3669
N1-methylinosine	Nucleotide	Purine Metabolism, (Hypo)Xanthine/Inosine containing	100001409	20245-33-4	0.79	0.1815	0.2068
2'-deoxyinosine	Nucleotide	Purine Metabolism, (Hypo)Xanthine/Inosine containing	100000135	890-38-0	0.57	0.1717	0.2044
urate	Nucleotide	Purine Metabolism, (Hypo)Xanthine/Inosine containing	1134	69-93-2;120K5305	0.56	0.1241	0.1944
allantoin	Nucleotide	Purine Metabolism, (Hypo)Xanthine/Inosine containing	1002	97-59-6	1.01	0.7875	0.396
allantoic acid	Nucleotide	Purine Metabolism, (Hypo)Xanthine/Inosine containing	218	99-16-1	0.9	0.9848	0.4412
adenosine 5'-diphosphate (ADP)	Nucleotide	Purine Metabolism, Adenine containing	208	20398-34-9	1.16	0.3536	0.2713
adenosine 5'-monophosphate (AMP)	Nucleotide	Purine Metabolism, Adenine containing	209	149022-20-8	0.93	0.822	0.4027
adenosine 3'-monophosphate (3'-AMP)	Nucleotide	Purine Metabolism, Adenine containing	100001449	84-21-9	0.22	0.1223	0.1944
adenosine 2'-monophosphate (2'-AMP)	Nucleotide	Purine Metabolism, Adenine containing	100001694	130-49-4	0.73	0.0384	0.126
adenosine 3',5'-cyclic monophosphate (cAMP)	Nucleotide	Purine Metabolism, Adenine containing	207	60-92-4	0.64	0.0158	0.0977
adenosine 3',5'-diphosphate	Nucleotide	Purine Metabolism, Adenine containing	1214	75431-54-8	0.73	0.0651	0.1704
adenylosuccinate	Nucleotide	Purine Metabolism, Adenine containing	1303	19046-78-7	1.33	0.4998	0.3207
adenosine	Nucleotide	Purine Metabolism, Adenine containing	798	58-61-7	1.1	0.7753	0.3943
adenine	Nucleotide	Purine Metabolism, Adenine containing	880	73-24-5	1	0.8453	0.4052
N1-methyladenosine	Nucleotide	Purine Metabolism, Adenine containing	1242	15763-06-1	0.67	0.0596	0.1628
N6-methyladenosine	Nucleotide	Purine Metabolism, Adenine containing	213	1867-73-8	0.87	0.3862	0.28
N6-carbamoylthreonyladenosine	Nucleotide	Purine Metabolism, Adenine containing	100001415	24719-82-2	0.82	0.1967	0.2145
2'-deoxyadenosine 5'-monophosphate	Nucleotide	Purine Metabolism, Adenine containing	100000485	653-63-4	0.62	0.1945	0.2129
2'-deoxyadenosine 3'-monophosphate	Nucleotide	Purine Metabolism, Adenine containing	100003420	102832-10-0	0.37	0.1815	0.2068
N6-succinyladenosine	Nucleotide	Purine Metabolism, Adenine containing	100001664	4542-23-8	0.51	0.1048	0.187
guanosine 5'- diphosphate (GDP)	Nucleotide	Purine Metabolism, Guanine containing	346	43139-22-6	0.62	0.0566	0.1583
guanosine 5'- monophosphate (5'-GMP)	Nucleotide	Purine Metabolism, Guanine containing	347	5550-12-09	0.28	0.1046	0.187
guanosine 3'-monophosphate (3'-GMP)	Nucleotide	Purine Metabolism, Guanine containing	100002704	117-68-0	0.23	0.2561	0.2456
guanosine	Nucleotide	Purine Metabolism, Guanine containing	1099	118-00-3	0.61	0.1085	0.1905
guanine	Nucleotide	Purine Metabolism, Guanine containing	172	73-40-5	0.63	0.0741	0.1736
7-methylguanine	Nucleotide	Purine Metabolism, Guanine containing	100001456	578-76-7	0.77	0.2308	0.232
2'-deoxyguanosine 5'-monophosphate (dGMP)	Nucleotide	Purine Metabolism, Guanine containing	100001546	902-04-5	0.65	0.3207	0.2614
2'-deoxyguanosine 3'-monophosphate	Nucleotide	Purine Metabolism, Guanine containing	100003423	102814-03-9	0.48	0.5141	0.325
2'-deoxyguanosine	Nucleotide	Purine Metabolism, Guanine containing	348	961-07-9	0.6	0.062	0.1653
guanosine 2'-monophosphate (2'-GMP)*	Nucleotide	Purine Metabolism, Guanine containing	100002733		0.57	0.3642	0.2742
orotate	Nucleotide	Pyrimidine Metabolism, Orotate containing	445	50887-69-9	0.41	0.1406	0.1947
orotidine	Nucleotide	Pyrimidine Metabolism, Orotate containing	100001416	314-50-1	0.76	0.5832	0.3468
uridine 5'-diphosphate (UDP)	Nucleotide	Pyrimidine Metabolism, Uracil containing	870	21931-53-3	0.66	0.1301	0.1947
uridine 5'-monophosphate (UMP)	Nucleotide	Pyrimidine Metabolism, Uracil containing	869	3387-36-8	0.65	0.6538	0.3659
uridine 3'-monophosphate (3'-UMP)	Nucleotide	Pyrimidine Metabolism, Uracil containing	106	35170-0-7;35170-03-7	0.5	0.3791	0.2795
uridine-2',3'-cyclic monophosphate	Nucleotide	Pyrimidine Metabolism, Uracil containing	75	40632-52-8	1.15	0.7431	0.3849
uridine	Nucleotide	Pyrimidine Metabolism, Uracil containing	535	58-96-8	1.2	0.2022	0.2183
uracil	Nucleotide	Pyrimidine Metabolism, Uracil containing	825	66-22-8	0.58	0.0471	0.1411
pseudouridine	Nucleotide	Pyrimidine Metabolism, Uracil containing	821	1445-07-4	0.58	0.1584	0.1988
5-methyluridine (ribothymidine)	Nucleotide	Pyrimidine Metabolism, Uracil containing	100001446	1463-10-1	1.02	0.9042	0.42
2'-deoxyuridine	Nucleotide	Pyrimidine Metabolism, Uracil containing	536	951-78-0	0.45	0.1594	0.1988
3-ureidopropionate	Nucleotide	Pyrimidine Metabolism, Uracil containing	1053	462-88-4	0.69	0.6182	0.3586
beta-alanine	Nucleotide	Pyrimidine Metabolism, Uracil containing	244	56-41-7;107-95-9	0.67	0.1664	0.2014
cytidine diphosphate	Nucleotide	Pyrimidine Metabolism, Cytidine containing	280	34393-59-4	0.38	0.1587	0.1988
cytidine 5'-monophosphate (5'-CMP)	Nucleotide	Pyrimidine Metabolism, Cytidine containing	282	63-37-6	0.94	0.7849	0.396
cytidine 3'-monophosphate (3'-CMP)	Nucleotide	Pyrimidine Metabolism, Cytidine containing	105	84-52-6	0.52	0.4565	0.305
cytidine	Nucleotide	Pyrimidine Metabolism, Cytidine containing	827	65-46-3	1.06	0.6269	0.3597
cytosine	Nucleotide	Pyrimidine Metabolism, Cytidine containing	881	71-30-7	0.91	0.904	0.42
3-methylcytidine	Nucleotide	Pyrimidine Metabolism, Cytidine containing	100001466	21028-20-6	0.99	0.5579	0.3417
5-methylcytidine	Nucleotide	Pyrimidine Metabolism, Cytidine containing	100000763	2140-61-6	0.82	0.3873	0.28
2'-deoxycytidine 5'-monophosphate	Nucleotide	Pyrimidine Metabolism, Cytidine containing	298	1032-65-1	0.56	0.2909	0.2573
2'-deoxycytidine	Nucleotide	Pyrimidine Metabolism, Cytidine containing	100000125	951-77-9	0.58	0.3004	0.259
5-methyl-2'-deoxycytidine	Nucleotide	Pyrimidine Metabolism, Cytidine containing	100002300	838-07-3	0.58	0.1619	0.1991
thymidine	Nucleotide	Pyrimidine Metabolism, Thymine containing	872	50-89-5	0.43	0.1334	0.1947
thymine	Nucleotide	Pyrimidine Metabolism, Thymine containing	882	65-71-4	0.61	0.1485	0.1988
3-aminoisobutyrate	Nucleotide	Pyrimidine Metabolism, Thymine containing	1114	10569-72-9;214139-20-5	0.64	0.1157	0.1926
methylphosphate	Nucleotide	Purine and Pyrimidine Metabolism	100001805	7023-27-0	0.77	0.0906	0.1837
quinolinate	Cofactors and Vitamins	Nicotinate and Nicotinamide Metabolism	182	89-00-9	1.07	0.7696	0.3921
nicotinate	Cofactors and Vitamins	Nicotinate and Nicotinamide Metabolism	567	59-67-6	0.95	0.687	0.3695
nicotinate ribonucleoside	Cofactors and Vitamins	Nicotinate and Nicotinamide Metabolism	100001316	2625-49-2	0.54	0.1599	0.1988
nicotinamide	Cofactors and Vitamins	Nicotinate and Nicotinamide Metabolism	432	98-92-0	1.21	0.0363	0.1247
nicotinamide ribonucleotide (NMN)	Cofactors and Vitamins	Nicotinate and Nicotinamide Metabolism	1312	1094-61-7	1.04	0.5819	0.3468
nicotinamide riboside	Cofactors and Vitamins	Nicotinate and Nicotinamide Metabolism	100001310	1341-23-7	1.92	0.0477	0.1415
nicotinamide adenine dinucleotide (NAD+)	Cofactors and Vitamins	Nicotinate and Nicotinamide Metabolism	1310	53-84-9	0.85	0.1869	0.2098
1-methylnicotinamide	Cofactors and Vitamins	Nicotinate and Nicotinamide Metabolism	55	1005-24-9	0.88	0.5799	0.3468
trigonelline (N'-methylnicotinate)	Cofactors and Vitamins	Nicotinate and Nicotinamide Metabolism	100001092	535-83-1	0.18	0.1502	0.1988
N1-Methyl-2-pyridone-5-carboxamide	Cofactors and Vitamins	Nicotinate and Nicotinamide Metabolism	100001468	701-44-0	0.79	0.2982	0.2584
adenosine 5'-diphosphoribose (ADP-ribose)	Cofactors and Vitamins	Nicotinate and Nicotinamide Metabolism	215	68414-18-6	2.67	0.4954	0.3203
riboflavin (Vitamin B2)	Cofactors and Vitamins	Riboflavin Metabolism	500	83-88-5	0.77	0.1111	0.1905
flavin adenine dinucleotide (FAD)	Cofactors and Vitamins	Riboflavin Metabolism	327	146-14-5;84366-81-4	0.9	0.1786	0.2068
flavin mononucleotide (FMN)	Cofactors and Vitamins	Riboflavin Metabolism	100000251	130-40-5	0.85	0.0745	0.1736
pantothenate	Cofactors and Vitamins	Pantothenate and CoA Metabolism	1024	137-08-6	0.83	0.1131	0.1915
phosphopantetheine	Cofactors and Vitamins	Pantothenate and CoA Metabolism	100000328	NA	0.98	0.8283	0.4027
3'-dephosphocoenzyme A	Cofactors and Vitamins	Pantothenate and CoA Metabolism	100000138	3633-59-8	1.3	0.1858	0.2097
coenzyme A	Cofactors and Vitamins	Pantothenate and CoA Metabolism	270	85-61-0;18439-24-2	1.29	0.3074	0.2593
3-methylcrotonyl/tiglyl CoA	Cofactors and Vitamins	Pantothenate and CoA Metabolism	100015650		0.34	0.0063	0.0782
ascorbate (Vitamin C)	Cofactors and Vitamins	Ascorbate and Aldarate Metabolism	233	134-03-2	0.9	0.8905	0.4171
dehydroascorbate	Cofactors and Vitamins	Ascorbate and Aldarate Metabolism	301	490-83-5	0.76	0.1603	0.1988
threonate	Cofactors and Vitamins	Ascorbate and Aldarate Metabolism	100001022	70753-61-6	0.93	0.7317	0.3815
gulonate*	Cofactors and Vitamins	Ascorbate and Aldarate Metabolism	100001586	20246-53-1	0.96	0.7843	0.396
alpha-tocopherol	Cofactors and Vitamins	Tocopherol Metabolism	1105	59-02-9;10191-41-0	1.22	0.1642	0.2006
gamma-tocopherol/beta-tocopherol	Cofactors and Vitamins	Tocopherol Metabolism	100008998		1.12	0.2051	0.2198
7,8-dihydrofolate	Cofactors and Vitamins	Folate Metabolism	173	4033-27-6	1.78	0.0253	0.1102
5-methyltetrahydrofolate (5MeTHF)	Cofactors and Vitamins	Folate Metabolism	1244	68703-91-3;68792-52-9	1.05	0.8062	0.4001
biopterin	Cofactors and Vitamins	Tetrahydrobiopterin Metabolism	1548	22150-76-1	1.01	0.9154	0.4211
dihydrobiopterin	Cofactors and Vitamins	Tetrahydrobiopterin Metabolism	100001506	6779-87-9	1.03	0.6741	0.3669
pterin	Cofactors and Vitamins	Pterin Metabolism	100004216	22363-60-4	1.93	0.0002	0.034
heme	Cofactors and Vitamins	Hemoglobin and Porphyrin Metabolism	100001386	14875-96-8	0.73	0.7629	0.3905
bilirubin (Z,Z)	Cofactors and Vitamins	Hemoglobin and Porphyrin Metabolism	1090	635-65-4	0.9	0.6745	0.3669
biliverdin	Cofactors and Vitamins	Hemoglobin and Porphyrin Metabolism	250	55482-27-4;55482-27-4	0.67	0.1787	0.2068
thiamin (Vitamin B1)	Cofactors and Vitamins	Thiamine Metabolism	873	59-43-8	0.99	0.9421	0.4283
thiamin monophosphate	Cofactors and Vitamins	Thiamine Metabolism	523	532-40-1	0.97	0.8895	0.4171
thiamin diphosphate	Cofactors and Vitamins	Thiamine Metabolism	522	154-87-0	1.1	0.3286	0.2651
retinol (Vitamin A)	Cofactors and Vitamins	Vitamin A Metabolism	498	68-26-8	1.02	0.764	0.3905
pyridoxamine	Cofactors and Vitamins	Vitamin B6 Metabolism	568	58052-48-5	0.75	0.7133	0.3777
pyridoxamine phosphate	Cofactors and Vitamins	Vitamin B6 Metabolism	493	529-96-4	1.06	0.5354	0.3332
pyridoxal phosphate	Cofactors and Vitamins	Vitamin B6 Metabolism	492	41468-25-1	0.7	0.128	0.1947
pyridoxal	Cofactors and Vitamins	Vitamin B6 Metabolism	491	65-22-5	0.73	0.11	0.1905
pyridoxate	Cofactors and Vitamins	Vitamin B6 Metabolism	100001121	82-82-6	0.91	0.6266	0.3597
hippurate	Xenobiotics	Benzoate Metabolism	100000014	495-69-2	0.48	0.318	0.2611
benzoate	Xenobiotics	Benzoate Metabolism	100000008	65-85-0	0.87	0.5989	0.3519
4-methylcatechol sulfate	Xenobiotics	Benzoate Metabolism	100004111		0.68	0.4547	0.3048
retinal	Xenobiotics	Food Component/Plant	100004088		0.62	0.1042	0.187
gluconate	Xenobiotics	Food Component/Plant	338	527-07-1	0.9	0.8177	0.4019
beta-guanidinopropanoate	Xenobiotics	Food Component/Plant	100001411	353-09-3	0.75	0.3231	0.2623
ergothioneine	Xenobiotics	Food Component/Plant	100002154	58511-63-0	1.83	0.0378	0.1254
erythritol	Xenobiotics	Food Component/Plant	100000846	149-32-6	1.13	0.4019	0.2865
ferulic acid 4-sulfate	Xenobiotics	Food Component/Plant	100005389	86321-29-1	0.54	0.092	0.1837
kojibiose	Xenobiotics	Food Component/Plant	100000928	2140-29-6	0.77	0.2888	0.2568
N-glycolylneuraminate	Xenobiotics	Food Component/Plant	100001491	1113-83-3	0.88	0.3864	0.28
stachydrine	Xenobiotics	Food Component/Plant	100001296	4136-37-2	1.06	0.3053	0.2593
tartarate	Xenobiotics	Food Component/Plant	100000295	87-69-4;6106-24-7	0.01	0.0294	0.1186
methyl glucopyranoside (alpha + beta)	Xenobiotics	Food Component/Plant	100005864		1.13	0.5665	0.3438
tartronate (hydroxymalonate)	Xenobiotics	Bacterial/Fungal	100000840	80-69-3	0.42	0.3075	0.2593
salicylate	Xenobiotics	Drug	501	69-72-7	1.29	0.2711	0.2514
sulfate*	Xenobiotics	Chemical	100002528	14808-79-8	0.78	0.0669	0.1721
O-sulfo-L-tyrosine	Xenobiotics	Chemical	100005384		0.75	0.4091	0.2903
1-(3-aminopropyl)-2-pyrrolidone	Xenobiotics	Chemical	100003263	7663-77-6	0.89	0.7565	0.388
thioproline	Xenobiotics	Chemical	100009232	34592-47-4	0.83	0.3559	0.2713
